# Supplementary material for: First glimpse on attitudes of highly educated consumers towards cell-based meat and related issues in Brazil
Source: PLoS One. 2019 Aug 30;14(8):e0221129. doi: 10.1371/journal.pone.0221129 (PMC6716657; doi:10.1371/journal.pone.0221129)
Supplement: S1 Table — (XLSX) [file pone.0221129.s001.xlsx]

## Sheet: S1 Table
Do you agree to participate in this survey?	1. Gender	4. Field of work	5. Education	6. Age	7. Weekly frequence of meat and meat products consumption	8. What is the importance of meat in your diet, in a scale from 1 to 5?	9.Do you see any problem with the consumption of conventional meat?	If yes, which problems do you see?	10. Would you stop eating meat?	If yes, for what reasons would you do so?	11. Do you know of any product which may substitute meat products? Which ones?	12. In a scale from 1 to 5, what is your knowledge regarding cellular agriculture, also known as clean, artificial, synthetic, cultivated or in vitro meat?	13. Would you eat cell-based meat?	If yes, why?	If no, why?	If it depends, on what?	14. In your opinion, what would be the benefits of the introduction of cell-based meat products in the market?	And what would be the harms?	Please leave additional comments, if you wish so.
Yes, I agree.	Female	Pedagoga	Pós-Graduação	55	Four times or more	5	No		No		Sim.Ovo, soja, carne artificail	2	Yes	Não matar os animais			Benefícios: preservação das espécies, menos sofrimento aos animais. Malefícios: desemprego das pessoas que trabalham nos frigoríficos, na criação dos animais para gerar alimento para os seres humanos		Parabéns pela pesquisa, assunto novo e importante para senciência.
Yes, I agree.	Female	Veterinaria	Pós-Graduação	39	Four times or more	3	Yes	grande número de animais, práticas de baixo grau de bem-estar animal na produção, problemas ambientais	Yes	preocupação com o animal, redução de sofrimento animal	produtos à base de vegetais (veganos) e recentemente há o desenvolvimento de carne em laboratório.	3	Yes	Não está clara essa pergunta. Não tenho conhecimento suficiente para definir critérios técnicos. Para mim o mais importante seria: produto seguro para o consumo, sem uso de substâncias nocivas à saúde (substâncias usadas no crescimento celular); cor/textura/odor similar ao produto de origem animal que já é familiar para mim,			Menos animais sendo criados, abatidos; menor uso de terra/água para a cadeia animal; menor poluição ambiental	é preciso pensar na questão social, em função das famílias que sobrevivem da produção animal; não conhecemos totalmente a tecnologia de produção deste alimento e suas possíveis consequências na saúde humana	:)
Yes, I agree.	Female	Advocacia	Ensino Superior Completo	22	Four times or more	5	I do not know		No		Já ouvi sobre. Mas muito pouco.	1	It depends			Depende do sabor.	Iríamos poupar a vida dos animais.	Talvez faltariam vitaminas que são oriundas da carne.
Yes, I agree.	Female	Educação	Pós-Graduação	55	Four times or more	5	No		No		Sim	3	Yes	Para evitar matar os animais e expô-los ao sofrimento			Baixo preço, garantia de higiene	Utilização de produtos que causem malefícios para a saúde	Muito interessante a pesquisa, talvez seja o futuro da alimentação quando se pensa no bem estar animal
Yes, I agree.	Female	Advogada	Pós-Graduação	32	Four times or more	4	No		No		Ovo . Soja .	1	Yes	Para experimentar.			Benefícios ambientais	Não tenho conhecimento para responder.	Interessante
Yes, I agree.	Female	estudante	Ensino Superior Incompleto	25	Four times or more	3	Yes	O Bem-estar dos animais na produção e a poluição o gasto de recursos naturais.	Yes	Se tivesse uma dieta que suprisse a proteína encontrada na carne.	Sim.	3	Yes	porque parece ser igual a produzida convencionalmente e não precisa matar o animal.			Não precisaria plantar tanta soja para produzir ração, nem gastar tanta água como é gasto hoje na produção e principalmente não mataria nenhum animal.	Alguns pecuaristas e agricultores perderiam o emprego.
Yes, I agree.	Female	Professora	Pós-Graduação	38	Three times	4	Yes	Impacto ambiental e questões morais	Yes	Já fiz por vários anos. Por acreditar que não seja possível alimentar a todos e pq eh preciso aceitar que você está eliminando uma outra vida.	Alternativas vegetais somente.	2	Yes	Seria sensacional			Respeito aos animais	Nao sei do impacto químico no meio.ambiente e custos
Yes, I agree.	Male	Advogado	Pós-Graduação	46	Four times or more	4	No		No		Sim	1	It depends			Do grau de confiabilidade	Redução de preços se a produção for em larga escala	Desemprego na agropecuária
Yes, I agree.	Female	Medica	Pós-Graduação	32	Four times or more	4	Yes	Meio ambiente	No		Sim	1	Yes	Por ser uma alternativa mais saudável ao meio ambiente e para nós (ausência de conservantes e etc)			Diminuir pastos/desmatamento/plantações (de grãos para alimentar os animais). Menor transmissão de doenças oriundas das carnes e animais. Vegetarianos, que são vegetarianos por pena dos animais poderiam consumir carne. Menos animais vivendo em condições ruins.	Custo, pouco conhecimento de consequências da manipulação celular (gênica). Ética: clonagem.
Yes, I agree.	Female	Analista	Ensino Superior Incompleto	22	Four times or more	3	Yes	A morte dos animais e não sei se é realmente saudável	Yes	A crueldade no abate	Não	1	I do not know				Menos prejuízo ao meio ambiente e o fim dos abates	Não sei dizer, pois não consegui entender muito bem com o vídeo como o processo realmente funciona
Yes, I agree.	Female	Educação/professora	Ensino Superior Incompleto	20	Four times or more	4	No		No		Soja	4	Yes	Pq no futuro não terá carne para todos e os bichinhos deixarão de sofrer.			Valor menor, mais opcoes	Não é carne de verdade
Yes, I agree.	Female	Direito	Ensino Superior Incompleto	18	Three times	3	Yes	Problemas ambientais indiretos, como a devastação da floresta amazônica a fim de seu território servir para o plantio destinado a alimentação, principalmente bovina; a superpopulação de animais mais comumente usados para alimentação humana, provocando um consequente desequilíbrio na cadeia alimentar; maus tratos aos animais que sequer vivem como um, mas como produtos; a produção de metano advinda…	Yes	Por todos os motivos anteriormente citados, somado a mais outros bem como pelos direitos dos animais.	Legumes, vegetais, grão -soja (alimento que se estimulado a ser comido ao mesmo nível em que a carne fora introduzida a nossa dieta, não seria de toda eficácia)	2	It depends			Suponho que substituindo a carne por algo geneticamente transformado, nossa saúde talvez possa piorar (não tenho conhecimento pra tanta criticismo nem mesmo para tantos argumentos), além de que a “ideia” de carne não será desconstruída. Acredito que uma alimentação com base em legumes, vegetais, frutas, enfim, plantas e até mesmo de carne- a nível de subsistência, seja uma alternativa maior. Quan…	Uma suposta redução na proporção de animais que sofrem devido a indústria carnívora.	Os produtos oriundos da agricultura celular seriam, de qualquer forma, corrompidos pelo sistema ao qual a indústria da carne fora submetido e levado a proporções talvez jamais cogitadas. Além disso, sobre os problemas de saúde advindos do consumo de carne, temos conhecimento, já daqueles provenientes de produtos oriundos da agricultura celular, não...	Trazer o devido assunto à tona é de suma relevância. Trata-se de um problema real, em crescimento, do qual muitos sequer se questionam e presente no dia a dia de todos - seres humanos e animais! Fico feliz pela propagação!
Yes, I agree.	Male	Ilustrador freelancer	Ensino Superior Incompleto	21	Four times or more	4	No		No		Não	1	Yes	Se, o que diferencia a formação celular é apenas o meio de cultural, o fato de ser uma carne desenvolvida na agricultura celular não seria diferente de uma carne desenvolvida por criação intensiva. Ao meu ver, seria um alimento muito parecido, com diferenciais mínimos.			Bom, em termos, a entrada desse tipo de manufaturado no mercado poderia expandir a cadeia de produção de carne, já que, o espaço a ser utilizado para a criação seria menor. Além do mais, doenças infecto contagiosas transmitidas por animais, teriam diminuição de sua prevalência dentro da população humana. Por fim, creio que uma produção do gênero teria mais benefícios ao ambiente natural e a saúde…	Os malefícios seriam poucos, porém relevantes. O fato de ser uma engenharia celular para desenvolvimento de uma carne de origem animal implicaria em aumento de custo ao cliente. Levando em consideração que vivemos em um país em que o poder de compra é menor, o produto poderia ter diversos entraves comerciais, os quais seriam difíceis de conter. Devido a isso, e levando em consideração que o padrã…
Yes, I agree.	Male	Motorista	Ensino Médio Completo	55	Three times	3	No		No		Não	2	Yes	Porque temos que achar novas fontes de alimentaçao, pois nao sabemos o dia do amanha, no momento, pelo video ja posso ver que alguem ja esta preocupado com o dia do amanha , entao devemos participar			Sei bem pouco sobre isso, mais devemos implantar pois não sabemos o dia do amanhã, temos que planejar o nosso futuro	Como bom brasileiro, quase não sei nada sobre o assunto, devemos saber	precisamos, saber mais sobre o assunto, pois temos pouca informações sobre isso, e é uma fonte que precisa ser estudada, pois já vimos reportagem que vai faltar alimentos no mundo, pois hoje já tem áreas que não tem alimentos, imagina no futuro, e também pode ser uma fonte de alimentação bem mais em conta, precisamos de respostas para isso
Yes, I agree.	Female	Zootecnista	Ensino Médio Completo	22	Four times or more	5	No		No		Sim	1	I do not know				Produção de carne em larga escala	Carne seria mais cara (?)	O vídeo foi vago a respeito de como conseguiram produzir a "carne limpa", se isso é uma realidade que pode ser levada a todos, se a carne produzida dessa forma seria mais cara ou mais barata, se isso pode ser feito com qualquer carne (não somente de frango), se o sabor dessa carne é o mesmo das carnes provindas dos animais, etc etc... Muitas coisas precisam ser esclarecidas
Yes, I agree.	Female	Estudante de psicologia	Ensino Superior Completo	18	Three times	4	No		No		Não	2	I do not know				Diminuição do excesso de consumo da carne animal	Acho que o jeito de prepara-la, pois acredito que seria diferente do que da carne normal, talvez até mais complicado
Yes, I agree.	Female	Zootecnista	Pós-Graduação	29	Four times or more	5	Yes	Questão ambiental e de bem-estar.	No		Cogumelos, carne de soja, feijões, berinjela...	2	It depends			Se o preço for acessível.	Menor exploração animal, mitigação dos impactos da Agropecuária.	O preço do produto deve proporcionar acesso à maioria da população; os pequenos produtores poderão sofrer economicamente também.
Yes, I agree.	Male	medico	Pós-Graduação	36	Four times or more	5	No		No		pouco	1	I do not know			Acho que deveriam ter estudos a longo prazo pra que isso se mostre algo que nao cause prejuizos a fisiologia humana	deixar os alimentos mais baratos	doencas causadas por essa alimentação, por nao termos ainda estudos a longo prazo que mostrrem a sua seguranca, assim como os transgenicos
Yes, I agree.	Female	Medica	Pós-Graduação	32	Four times or more	5	No		No		Carne de soja	1	I do not know				Mais abundância	Nao saber os efeitos a longo prazo
Yes, I agree.	Female	Governança	Pós-Graduação	45	Four times or more	5	Yes		Yes		Não	1	It depends			Teria q entender como foi elaborada para me sentir segura	Não matar os aninais	Possibilidade de produtos químicos dos quais desconhecemos os impactos
Yes, I agree.	Female	Estudante	Ensino Superior Incompleto	22	Four times or more	5	No		No		Proteínas de origem vegetal	1	I do not know				Com certeza pessoas que defendem a substituição de carne por outras proteínas de origem vegetal iam gostar.	Ainda seria necessário usar um animal com genética avançada para ser usado como "matéria prima"; a carne no mercado ia sair muito cara devido ao processo e equipamentos utilizados para realizar todo o processo; muita gente que trabalha com pecuária e animais de produção iriam perder seu emprego, principalmente veterinários, agrônomos e zootecnistas.
Yes, I agree.	Female	Futura Turismologa	Ensino Superior Incompleto	19	Four times or more	5	No		No		Sim. Soja	1	It depends			O gosto for bom	Não matar os animais.	As proteínas que só tem em animais para o corpo humano.	Acredito que as pessoas não iram deixar de comer carne, mesmo existindo a carne sintética.
Yes, I agree.	Female	Psicologia	Ensino Superior Completo	26	Once	1	Yes	O modo como o animal é tratado até chegar a mesa da população. O processo de engorda ou então o sacrifício para produção de quantidades absurdas de leite, ovos...Todo processo, sem importância com a nossa saúde, visando apenas lucro. Há muitas outras coisas para comer na natureza, sem que tenhamos que sacrificar animais.	Yes	Eu não como carne desde criança.	Sementes, grãos, cogumelos	2	It depends			Se não causar danos a nossa saúde e sofrimento aos animais...depende	A diminuição do sacrifício animal	Não acredito que seria saudável, acredito que aumentaria o consumo da população.
Yes, I agree.	Female	Zootecnista	Pós-Graduação	39	Four times or more	1	No		Yes	Consideração ao sofrimento dos animais	Derivados de Soja,verduras	3	Yes	Nao ha necessidade de abater animais			Menor uso de animais,sustentabilidade	Contaminação em laboratório
Yes, I agree.	Female	Médica	Pós-Graduação	28	Four times or more	4	Yes	Sustentabilidade, forma como os animais são criados para sustentar a produção em longa escala, excesso de antibióticos	Yes	Os mesmos motivos da pergunta anterior	Não exatamente. Já experimentei “carne de jaca” que apesar de saborosa não se equipara nutricionalmente	1	Yes	Sou adepta a novidades. Se a tecnologia pode nos proporcionar uma agricultura sustentável, porque não? (Não pode ser pior do que nossos pães industrializado com 37 ingredientes)		Obviamente gostaria de ter mais informações sobre o processo antes	Sustentabilidade	Aumento de custos, onde uma população pobre não teria acesso ao alimento	Gente que vídeo incrível! Adorei, rs
Yes, I agree.	Male	Metalurgico aposentado	Ensino Médio Completo	66	Four times or more	4	No		No		Sim	1	Yes	Temos orgáos competentes regulando e controlando fabricação.			Sem opinião	Ignoro
Yes, I agree.	Female	Zootecnia	Ensino Superior Incompleto	21	Four times or more	5	No		No		Sim, além dos produtos de origem vegetal há a carne artificial.	2	Yes	Comeria por curiosidade, a principio. Se caso essa carne se tornasse comercialmente viável, eu não teria problemas em comer regularnente.			A introdução desse produto poderia fazer com que os consumidores passassem a pensar melhor a origem das carnes que eles consomem.	Preconceito, campanhas contra esse produto, pois tudo que é novo causa algum tipo de comoção. Ainda mais sem saber se essa carne pode trazer algum malefício a saúde.
Yes, I agree.	Male	Engenharia	Ensino Superior Completo	28	Four times or more	4	No		No		Substituir completamente não	2	I do not know				Carece de análise para avaliar	Carece de análise para avaliar, mas à princípio, a falta de estudos prévios e conclusões estatísticas que tomariam anos para dar resultados confiáveis.
Yes, I agree.	Male	Engenheiro	Ensino Superior Completo	22	Four times or more	5	No		No		Proteína isolada, ovos, queijos	2	It depends			Se o valor nutricional e o custo da carne cultivada forem compatíveis com o da carne natural, eu topo	Fariam competição aos métodos tradicionais de criação de animais para produção de carne, que é uma ideia antiga e inimiga do meio ambiente	Tiraria empregos e capital do agronegocio (?), preciso ler mais pra opinar	Bacana
Yes, I agree.	Female	Analista de qualidade	Ensino Médio Completo	28	Three times	3	No		No		Sim	1	I do not know			Do gosto	Não sei	Não sei
Yes, I agree.	Male	Vendedor	Ensino Superior Completo	54	Four times or more	5	No		No		Não	1	It depends			Se tiver o mesmo sabor.	Menor impacto na natureza	Muitas pessoas perderiam o emprego.
Yes, I agree.	Male	Engenheiro	Pós-Graduação	63	Four times or more	4	No		No		Não	1	No		Não confio na ciência moderna		Não sei	Não sei	Algumas perguntas estão mal formuladas. Revise o questionário
Yes, I agree.	Male	Advogado	Ensino Superior Completo	24	Four times or more	4	No		No		Soja	1	It depends			Se tiver o mesmo sabor da carne convencional	Redução de prejuízos aos animais	Acredito que não seria uma coisa economicamente acessível a todos, por parecer um processo de produção bem mais oneroso do que a produção convencional.
Yes, I agree.	Male	Direito	Ensino Superior Incompleto	24	Four times or more	5	No		No		Sim	2	Yes	É carne como a outra			A sustentabilidade	Nenhum
Yes, I agree.	Male	Advogado	Ensino Superior Completo	22	Four times or more	5	No		No		Não	1	Yes	Para experimentar			Talvez a diminuição do consumo de carnes com muito hormônio, principalmente em relação ao frango. Particularmente, não me importo muito com a morte dos animais para o consumo de carne.	Talvez o descarte de animais geneticamente imperfeitos. Para mim, é difícil imaginar que as grandes empresas manteriam vivos animais que não lhe trariam retorno algum.	Para mim, trata-se de um assunto totalmente desconhecido. Por isso, me perdoem se tiver dito alguma bobagem nas justificativas. Mas são questões que ficaram na minha cabeça após assistir ao vídeo.
Yes, I agree.	Male	Estudante de Medicina Veterinária	Ensino Superior Incompleto	21	Four times or more	2	Yes	Bem estar do animal nos grandes sistemas de produção	Yes	Pelo bem estar do animal	Proteinas vegetais, carnes de glúten e laboratórios	1	Yes	Não precisaria de um sistema estressante e que culmina na morte de varios animais			Uma alternativa para aqueles que não concordam com o sofrimento animal, porém enfrenta a dificuldade de substituir a carne da sua alimentação, por questão de paladar, nutricional ou mesmo cultural	Teria que se estudar a fundo pra responder com propriedade. Mas acredito que uma monopolização de mercado, criação de patentes que poderiam torná-la economicamente inviável	Acho muito interessante apesar de não saber muito. Principalmente para países como Brasil, que a alternativa para aqueles que não consomem carne é mínima, o que desestimula aqueles que se encontram em uma dissonância cognitiva e não querem consumir algo oriundo do sofrimento animal
Yes, I agree.	Female	Medicina Veterinária	Pós-Graduação	31	Four times or more	3	Yes		Yes		Sim	5	Yes				Menor uso de animais.	Não há.
Yes, I agree.	Male	Estudante	Ensino Superior Incompleto	19	Four times or more	5	No		No		Soja pts	1	Yes	Aparentemente é uma fonte segura e limpa de proteína que supriria minhas necessidades nutricionais		Mostrar-se segura	Carne com menos químicos adicionados para o animal crescer mais rápido. Possível barateamento. Expansão para áreas onde a criança de animais é inviável pelo clima.	Poderia desestabilizar a cadeia alimentar natural. Perda de empregos, sobretudo os de menor qualificação, realacionados ao agronegócio.
Yes, I agree.	Male	Comerciante	Pós-Graduação	38	Four times or more	5	No		No		Sim	3	It depends			É necessário saber como funciona o processo é ter em mente qual o nivel manipulação.	Somente uma alternativa para os consumidores. Benefícios deverão ser analisados durante anos e científicamente. Qual o impacto na saúde das pessoas?	Dependendo dos estudos de impactos. Vamos partir para o consumo de ração?
Yes, I agree.	Female	Médica	Pós-Graduação	33	Four times or more	4	Yes	Maus tratos	Yes	Maus tratos e por haverem opções aternativas suficientes	Soja	1	Yes	Pq seria uma fonte sem crueldade			Diminuiria os problemas com criação e transporte de animais	Não sei
Yes, I agree.	Female	Zootecnista	Ensino Superior Completo	27	Four times or more	3	No		Yes	Para preservar a vida animal, pela saúde, pela preservação do meio ambiente.	Alimentos vegetarianos	4	Yes	Porque um animal não precisou morrer para que eu pudesse me alimentar			Seria mais fácil alimentar a população humana mundial, os animais não precisariam morrer, não haveria poluição ambiental, talvez a natureza pudesse ter mais espécies selvagens se reproduzindo e aumentando a sua população, seria uma fonte mais nutritiva até para fazer ração para os animais de estimação quando comparado às farinhas de origem animal, poderia ser uma alternativa até para testes de pr…	No início o custo da carne seria elevado, fazendeiros teriam de se adaptar a produzir outros produtos de consumo, desemprego, empresas ligadas a agricultura com o passar dos anos perderiam mercado, não se sabe se esse tipo de carne causaria alguma modificação no dna humano a ponto de prejudicar a saúde.
Yes, I agree.	Female	Telefonistas	Ensino Fundamental Completo	34	Four times or more	3	I do not know		Yes	POR MINHA SAÚDE E PELO ANIMAIS QUE SAO MUITOS MAU TRATOS EU COMO NA VERDADE FRANGO E PEIXE OUTRAS CARNES AS VEZES DE BOI E PORCO AGORA OUTRO TIPO NAO COMI E NAO COMO NUNCA COMO COELHOS TATU ...	Sim de soja	1	It depends			Depende sera que e certo fazer isso?sou muito Cabrera pra coisa de laboratório	Não sei dizer	Nao sei
Yes, I agree.	Female	Médica veterinária	Pós-Graduação	30	Four times or more	4	Yes	Uso abusivo dos recursos naturais, maus tratos aos animais, condições ruins de produção, culminando em sofrimento animal e desperdício de alimentos	No		Carne in vitro	3	It depends			Ter custo acessível	Fazer com que as produções comerciais mudem e sejam mais éticas, e fornecer um produto sem crueldade para alimentação	Entender a forma do cultivo e se há resíduos químicos nesse processo
Yes, I agree.	Female	Estudante	Ensino Superior Incompleto	22	Four times or more	5	No		No		Proteínas de origem vegetal	1	I do not know				Com certeza pessoas que defendem a substituição de carne por outras proteínas de origem vegetal iam gostar.	Ainda seria necessário usar um animal com genética avançada para ser usado como "matéria prima"; a carne no mercado ia sair muito cara devido ao processo e equipamentos utilizados para realizar todo o processo; muita gente que trabalha com pecuária e animais de produção iriam perder seu emprego, principalmente veterinários, agrônomos e zootecnistas.
Yes, I agree.	Male	Estudante	Ensino Superior Incompleto	20	Four times or more	4	Yes	Carnês processadas e o consumo acima do indicado.	No	Não vejo motivos para parar de comer carne	Ovos podem substituir a carne em nível de proteínas e B12, e vegetais podem substituir a carne no âmbito de proteínas, mesmo que de qualidade inferior.	3	I do not know				Redução no uso de antibióticos e menor risco de reduzir o bem estar dos animais	É uma tecnologia muito nova e pode ter efeitos adversos
Yes, I agree.	Female	Veterinária	Ensino Superior Completo	25	Four times or more	5	Yes	A produção animal	No		Não	1	Yes	Para evitar o sofrimento animal			Menor sofrimento animal e impacto ambiental	Custo elevado
Yes, I agree.	Female	Veterinária	Ensino Superior Completo	35	Four times or more	5	No		No		Sim	5	Yes	Experiencia			Opção para veganos	Não há estudos a longo prazo, estudos em suprir a necessidade fisiológica, preço, difícil suprir a necessidade de alimento no mundo que é crescente a cada ano, tempo de produção, desemprego em massa, pode ser uma solução para substituição de carne, mas e para fabricação de medicamentos, e outros produtos que necessitam de material oriundo da indústria animal, a lista é enorme.
Yes, I agree.	Female	Estudante	Ensino Superior Incompleto	34	Twice	2	No		Yes	Evitar abate dos animais	Sim, soja	2	Yes	Porque evita o abate animal			Diminui impacto ambiental na cadeia produtiva	Não há dados se causa algum tipo de dano
Yes, I agree.	Female	Professora	Pós-Graduação	49	Four times or more	4	No		No		Sim	1	I do not know				Preservação das espécies e não ingerirmos tantos produtos artificiais utilizados para melhorar a qualidade das carnes ou fazer com que os animais cresçam ou engordem mais rapidamente.	Não saberia responder, preciso me informar mais sobre o assunto, mas talvez alteração no sabor ou não ser natural
Yes, I agree.	Female	Artesã	Ensino Superior Incompleto	57	Four times or more	5	Yes	Acho o abate muito violento.	No		Outra proteína	1	I do not know				Qualidade	Não sei
Yes, I agree.	Female	Estudante	Ensino Superior Incompleto	20	Four times or more	5	No		Yes	Pois acredito que o abate dos animais devem ser feitos sem sofrimento, o que acredito que muitas vezes não acontece.	Sim	2	Yes	Pelo vídeo mostrado, a carne artificial é melhor e mais limpa que a carne convencional, com a vantagem de não precisar matar um animal.			Acredito que os vegeterianos poderiam voltar a comer carne, uma vez que o produto da carne não ocorre mais devido a morte de um animal.	Muitas pessoas que vivem da produção animal convencional perderiam o seu mercado e assim, seu emprego.
Yes, I agree.	Female	Professora	Pós-Graduação	36	Three times	3	Yes	Na família, muitos parentes apresentam alergia. Quanto à criação dos animais, problemas ambientais e maus tratos.	Yes	Educação alimentar.	Vitaminas e alguns legumes.	1	I do not know				Limpeza e cuidado com o meio ambiente	Para a indústria
Yes, I agree.	Female	Educação	Ensino Superior Completo	54	Once	1	No		Yes	Empatia com os animais.	Sim	1	I do not know			Não sabemos ainda os efeitos,a longo termo, destas comidas "geneticamente " modificadas.	Não seria necessário matar os animais.	Não sabemos ainda ...
Yes, I agree.	Female	Pecuarista	Ensino Superior Completo	42	Four times or more	4	No		No		Sim	2	No		Tenho nojo		Valor	Alto custo
Yes, I agree.	Female	Bióloga	Pós-Graduação	65	Three times	3	Yes	Desconforto quanto às condições de Criação dos animais e abate. E por interferir/finalizar a vida deles.	Yes	Para não terem sofrimento e por terem o direito a vida, como qualquer ser vivo neste planeta.	Sim	1	It depends			Tenho necessidade de saber quais produtos químicos foram aplicados, se são ou podem ser prejudiciais à saúde e quais os componentes químicos da carne limpa criada, por ex: porcentagem de proteínas, porcentagem de gorduras e de quais tipos, e quais micronutrientes ela tem.	Imagino que haveria menor emissão de poluentes, menor consumo de água.	Como os produtores atuais de aves, suínos, bovinos sobreviveriam? Onde eles podem entrar nessa nova cadeia produtiva para não perderam seu “ganha pão”? Quem/como se controlaria a qualidade da nova carne?	Muito interessante.
Yes, I agree.	Female	Estudante de psicologia	Ensino Superior Incompleto	20	Three times	2	Yes	A produção em massa e o abuso animal	Yes	Animais/saúde	Carne de soja, grãos, sementes	1	Yes	Porque é limpa e não maltrata animais			Não prejudica animais, a carne é limpa	É caro
Yes, I agree.	Female	Estudante	Ensino Superior Incompleto	17	Four times or more	3	I do not know		Yes	Pelos animais	Não	1	It depends			Não sei os efeitos que o consumo dessa carne pode trazer	Redução do sofrimento animal	Preço
Yes, I agree.	Female	Zootecnia	Ensino Superior Incompleto	25	Four times or more	5	No		No		Ovos mas em grande quantidade para chegar ao nível de proteína da carne	3	Yes	Pois é o mesmo produto final			Maior facilidade de alta produção	Alto custo talvez do produto final
Yes, I agree.	Female	Estudante	Ensino Médio Completo	19	Four times or more	4	No		No		Nao	1	Yes	Nao vejo o por que de nao comer			A diminuicao da liberacao de enxofre na atmosfera pelo gado	Nao sei se tem
Yes, I agree.	Female	Psicologia/estudante	Ensino Superior Incompleto	20	I do not eat meat	1	Yes	Impacto ambiental e crueldade	Yes	Os mesmos já citados: para não compactuar com a crueldade gratuita aos animais e amenizar os impactos ambientais do consumo da carne	Sim	1	I do not know				Não sei	Só saberemos a longo prazo
Yes, I agree.	Female	Estudante de Engenharia de Alimentos	Ensino Superior Incompleto	18	Once	1	Yes	Não é benéfico à saúde como muitos pensam; as grandes áreas desmatadas para plantar soja, por exemplo, para ração animal acaba prejudicando o meio ambiente; e embora o sistema de abatimento melhorou muito nos últimos anos, os animais ainda sofrem nessa hora.	Yes	Pela minha saúde, pelo meio ambiente e pelos animais.	A carne de soja seria uma alternativa por se parecer com a carne, mas ela não é muito boa para a saúde, porque a maioria da soja que consumimos vem de plantações feitas em grande escala que usam agrotóxicos, entre outros motivos. Em termos nuticionais, há diversos vegetais que contém uma grande quantidade de proteína e podem ser usados para suprir a necessidade diária desse macronutriente. O ovo …	1	I do not know				Preservação do meio ambiente e dos animais.	Não sei.
Yes, I agree.	Male	Empresário	Ensino Superior Incompleto	24	Four times or more	1	Yes	A questão da poluição, desmatamento, a grande quantidade de grãos e água destinados aos animais, péssima qualidade de vida dos animais, maltrato aos animais.	Yes	Devido a todas as questões citadas a cima, e também por já ter feito isso duas vezes na minha vida. Eu nasci e meus pais não ingeriam carne e mais tarde no ensino médio.	Alimentos a base de soja, e também temos o abacate, coco, beterraba e aveia que são boas fontes de proteína.	1	Yes	Achei muito interessante. Eu não sabia da existência destes projetos, poder comer e saber que não houve nenhum tipo de maltrato animal, parece que eu posso fazer a minha parte e não contribuir com a atual industrial cruel que não dá importância aos animais.			Pensando a frente, acredito que seria muito menor todos aqueles problemas citados anteriormente, sem dizer que o produto em si não teria muitos problemas de hormônios e ter a incerteza da qualidade do produto.	Não sei expor um malefício agora, mas existe um grande contra tempo que provavelmente irá acontecer até todos conhecerem e ter acesso a isso, fazendo uma comparação grotesca com os carros elétricos, que não tem necessidade de gasolina, ou tecnologia de carros movido a hidrogênio, o mundo capitalista só tem a perder e só atrasa estes tipos de benefícios a humanidade.
Yes, I agree.	Female	Estudante	Ensino Superior Incompleto	21	Four times or more	5	No		No		Sim	4	It depends			Com certeza eu experimentaria, mas apenas trocaria a carne convencional pela "carne limpa", se não houvesse diferença no sabor.	Com certeza o metodo proporcionaria um aumento no bem estar dos animais de produção, que por sua vez não seriam mais confinados.	Acredito que muitos animais seriam "descartados" por não terem mais utilidade. A implantação do método também afetaria todos aqueles que tiram seu sustento da criação de animais para produção de alimentos.
Yes, I agree.	Female	Médica veterinária	Pós-Graduação	34	Three times	5	No		No		Não	3	I do not know			Essa multiplicação celular precisa ser melhor explicada. Foram feitos testes em laboratório para saber os efeitos desse consumo? Células se multiplicando de forma acelerada - parece com câncer. Preciso de mais estudos para decidir.	Há o grande de benefício de extirpar todos os problemas relacionados a indústria tradicional da carne	São necessários estudos de instituições sem conflitos de interesses e idôneas relativos aos reais efeitos colaterais. Não encontrei nenhum estudo nesse sentido.
Yes, I agree.	Female	Medica veterinária	Ensino Superior Completo	25	I do not eat meat	1	Yes	Maus tratos	Yes	Bem estar animal	Verduras de cor escura, feijão, lentilha	2	Yes	Por que além de nao existir sofreimemto animal ainda estamos poupando o meio ambiente			Produtos idôneos.	Talvez o custo do produto
Yes, I agree.	Female	Estudante de Medicina Veterinária	Ensino Superior Incompleto	22	Twice	1	Yes	Método de produção	Yes	Método de produção	Sim	2	It depends			Do método de produção e se atende todas as exigências nutricionais	Diminuiria a produção de carne aninal	Aumentaria a produção agrícola
Yes, I agree.	Male	TI	Ensino Superior Incompleto	28	Four times or more	5	No		No		Não	2	Yes	Porque não fará mal aos animais e continua sendo carne.			Diminuiria os impactos ambientais causados pela agricultura convencional.	perda de empregos na área
Yes, I agree.	Male	Infectologia veterinária	Ensino Superior Completo	23	Three times	5	No		No		Não	2	No				Crescimento da tecnologia e bem estar animal	Pessoas desempregadas. A produção move a economia do país. Principalmente em áreas economicamente desfavorecidas
Yes, I agree.	Female	Medicina Veterinária	Ensino Superior Completo	24	Four times or more	5	Yes	A maneira como são produzidos	No		Não	2	Yes	É uma alternativa viável			Melhorias no bem estar animal, também melhorias para o meio ambiente	Não sei
Yes, I agree.	Female	Psicologa	Pós-Graduação	50	Four times or more	5	No		No		Não	1	Yes	Limpo, nutriente saudável e não mata o bichosauda			Saudável, não mata l bicho ecológico	Não sei	Muito boa a proposta
Yes, I agree.	Female	Coordenador Professor	Pós-Graduação	53	Four times or more	4	I do not know		Yes	Se houvesse necessidade procuraria algo para repor	outras proteínas	1	Yes	não precisaremos sacrificar os animais			não precisaremos sacrificar os animais	não tem
Yes, I agree.	Male	Estudante	Ensino Superior Incompleto	22	Four times or more	5	No		No		Não acho que substitua 100%	1	Yes	Não sei, vamos provar.			O fim do maltrato do animal.	Não sei.
Yes, I agree.	Female	Medica	Pós-Graduação	32	Four times or more	5	Yes	Modo como os animais são criados para o abate. Quantidade de sofrimento..	Yes	Adoro carne mas seria muito bom deixar de precisar matar animais para isso.	Soja	1	It depends	e		Apenas se seria seguro ou não	Evitar criança de animais apenas para abate	Apenas se ruim para Sau de
Yes, I agree.	Female	Professora universitária	Pós-Graduação	46	Three times	2	No		Yes	Quase já não como carne vermelha e carne suína, por questão de paladar, especialmente. Ainda consumo peixe e frango, mas poderia passar bem sem carne. Sei que o bem-estar animal, e a preocupação com a senciência têm crescido, mas como mencionei, a variável de maior peso para minha decisão é o paladar.	Algumas frutas secas podem fornecer proteínas, assim como vegetais podem fornecer ferro e outras substâncias de que necessitamos, em substituição à carne.	2	I do not know		Eu precisaria saber mais sobre a carne artificial, inclusive se há contra-indicações.		O maior benefício é o bem-estar animal, sem dúvida.	Não sei. Fico me perguntando se no Brasil estamos economicamente prontos - se temos infraestrutura, por exemplo - para a produção de carne artificial. Para além dessa questão, tenho igualmente dúvidas sobre possíveis malefícios resultantes dos componentes - e das doses dos componentes - utilizados no processamento da carne artificial.
Yes, I agree.	Female	Garçonete	Ensino Superior Incompleto	20	Four times or more	2	Yes	O tratamento dos animais	Yes	Nosso corpo é capaz de se nutrir a base de produtos vegetais. Não há necessidade de consumir carne.	Verduras com alto valor proteico, soja, feijão, lentilha	1	Yes	Por que não? Não tira a vida de nenhum animal.			Desflorestamento diminuiria, carne com menos químicos e melhor qualidade de vida para todos	Carne manipulada com suas consequências ainda não muito claras	Adorei aprender um pouco mais sobre esse assunto!
Yes, I agree.	Male	Designer de produto	Pós-Graduação	29	Three times	2	Yes	no modelo atual, não é sustentável	Yes	sustentabilidade ambiental	sim, vários, mas nenhum substitui o sabor de um bom fillet mignon	2	Yes	por ser mais sustentável			um pequeno passo para ajudar a melhorar o planeta	teoricamente, estes tipos de alimentos seriam produzidos por grandes empresas que roubariam o espaço dos pequenos produtores de orgânicos
Yes, I agree.	Female	Educação	Pós-Graduação	27	Four times or more	5	No	Eu gosto de carne mas eu tenho pena dos animais.	Yes	Pelo sentimento de culpa que sinto	Não. Mas gostaria muito que existisse alternativas com sabor e acessíveis	2	Yes	Pq não mataria animais e teria sabor de carne			Pouparia a vida dos animais	Acho que os grandes produtores vão se sentir prejudicados e podem impedir esse produto de chegar ao mercado	Gostaria muito de saber mais dessa pesquisa e ter acesso ao produtos
Yes, I agree.	Male	Promotor vendas	Ensino Superior Incompleto	24	Four times or more	4	No		No		Legumes, batatas etc	3	No				Sustentabilidade ambiental	Possibilidade de uso de aditivos para conservação..e todo conservante tem seus prós e contras	Deus criou tudo e também os animais e disse que comeriamos o melhor dessa terra, e nos orienta em quais animais podem ser utilizados como alimentação.
Yes, I agree.	Female	Médica	Ensino Superior Completo	34	Four times or more	5	No		No		Sim	1	I do not know				Não matar animais	Saber o quanto prejudicial essa carne artificial poderia influenciar na saúde futura	Incrível e assustador
Yes, I agree.	Female	Direito	Ensino Superior Incompleto	21	I do not eat meat	1	Yes	Sofrimento animal, principalmente. Além do impacto ambiental.	Yes	Animais e meio ambiente	Sim	1	It depends			Se não implicasse em nenhum sofrimento animal, comeria sem problemas.	Ver mais perto o fim da exploração animal, melhoria do meio ambiente, da saúde é conscientização da população	Nenhum	Apoio. Sou vegetariana há 2 anos e vegana há 6 meses. Esse é um assunto que me agrada muito e interessa.
Yes, I agree.	Female	Educação	Pós-Graduação	57	Four times or more	3	No		Yes	Evitar o abate	Alguns	1	It depends			Conhecer primeiro	Não conheço	Não tenho opinião sobre
Yes, I agree.	Female	Autonomo	Ensino Médio Completo	36	Twice	2	Yes	O consumo em excesso prejudica a saúde de um modo geral	Yes	Tenho pena dos bichinhos	Não	1	I do not know				Menos maltrato aos animais	A aceitação das pessoas a este novo produto
Yes, I agree.	Female	Médica veterinária	Pós-Graduação	28	I do not eat meat	1	Yes	Problemas com bem-estar animal, principalmente	Yes	O modo como os animais são tratados no sistema de produção de carne	Sim	2	It depends			Se realmente não houver exploração animal, eu comeria	Bem estar animal e diminuição de problemas como desmatamento	Acredito que o valor dos produtos seja mais alto
Yes, I agree.	Female	Professor de ingles	Ensino Superior Incompleto	25	Three times	3	No		Yes	Para ver a resposta do meu corpo	Sim	1	Yes	Por que além de não ter doenças, é feita sem matar nenhum animal pra isso.			Infinitos	O preço alto, talvez não desse acesso a todas as pessoas.
Yes, I agree.	Female	Estudante de Zootecnia	Ensino Superior Incompleto	24	Four times or more	5	No		No		Sim	3	It depends			Se a carne oriunda de agricultura celular tiver o mesmo gosto, a mesma consistência, as mesmas propriedades e o mesmo preço da carne convencional, sim, eu comeria.	Animais não sofreriam ao longo da cadeia produtiva e a carne estaria livre de contaminação	Preço alto da carne de agricultura celular e prejuízo aos criadores e criatórios convencionais
Yes, I agree.	Female	Med. Veterinária	Ensino Superior Incompleto	22	Four times or more	2	No		Yes	Alergia a carne suína, espaço desnecessário utilizado em fazendas não automatizadas que poderia ser usado para agricultura, sofrimento animal em fazendas onde não é aplicado o Bem-estar	Produtos de origem vegetal	2	Yes	Evita o sofrimento de muitos animais, economiza aéreas que podem ser utilizadas para outras produções, reduz poluição ambiental			Modernização	Preços maiores
Yes, I agree.	Female	Médica	Pós-Graduação	32	I do not eat meat	1	Yes	Ambiental e pessoal	Yes	Pessoal, não quero consumir animais	Sim	4	No		Prefiro nao consumir carne alguma, mas acho uma opção sensacional para não vegetarianos		Enormes! Fatores ambientais, econômicos, espirituais	Custo?
Yes, I agree.	Female	Veterinária	Pós-Graduação	30	Four times or more	3	Yes	Saúde, bem-estar	Yes	Vontade pessoal	Soja, jaca, pancs	2	It depends			Do preço de mercado desse produto	Ambiental, para os animais	Talvez não fosse acessível a todos
Yes, I agree.	Female	Professora	Ensino Superior Completo	37	Four times or more	4	No		No		Não	1	Yes	Experimentar			Qualidade	Como produzir ?
Yes, I agree.	Female	Medicina veterinária	Ensino Superior Incompleto	24	Four times or more	5	No		Yes	Se eu soubesse q o local em que eu compro a carne veio de abate clandestino em que não há preocupação sanitária nem com o bem estar dos animais	Sim, carne de soja, carne artificial	3	Yes	É uma alternativa sustentável e se tiver o mesmo sabor e maciez da carne animal melhor ainda			Redução do numero de abates dando maior conforto aos animais q forem para o abate, redução do numero de animais de produção	Possiveis mutações das celulas usadas para a produção da carne
Yes, I agree.	Male	Paisagismo	Ensino Superior Completo	25	Four times or more	4	Yes	Consumo excessivo, poluição, ética	Yes	Diminuição da pegada ecológica e evitar o consumismo	pts, ovos, ora pro nobis	1	I do not know				A criação de um nicho de mercado diferente, o não será necessariamente benéfico	Se substituída a carne, será necessário dar um destino às criações que já existem, pois esses animais são domesticados e se simplesmente soltos na natureza causariam um impacto
Yes, I agree.	Female	Médica	Residência Médica	32	Four times or more	4	No		No		Soja	1	Yes	Para experimentar			Menos sofrimento com animais	Falta de emprego
Yes, I agree.	Male	Médico Veterinário	Pós-Graduação	49	Three times	2	Yes	Impacto ambiental da produção, cuidado com o bem estar do animal durante a criaçao	Yes	Não gosto muito do sabor da carne	Sim	2	I do not know			Depende do preço, sabor e textura	Menor impacto ambiental na produção e zero mal trato	Maior possibilidade de "carne transgênica" pela maior facilidade de manipulação genética em nível celular
Yes, I agree.	Female	Pediatra	Pós-Graduação	32	Four times or more	4	Yes	Excesso de proteina animal na dieta, péssimas condições para os animais criados para esse fim	Yes	Pena dos animais	Sim. Proteínas vegetais variadas	1	Yes	Pois parece ser uma alternativa viável para nosso planeta			Eliminar a matança cruel dos animais, diminuir a devastação.	Esse modificação celular nao seria perigosa para nosso organismo?
Yes, I agree.	Female	Médica veterinária	Ensino Superior Completo	25	Four times or more	3	I do not know		Yes	Saúde e bem estar animal	Proteína de soja	2	Yes	Por se tratar de uma nova fonte de proteína, segura e que não agride o meio ambiente de nenhuma maneira.			Menos animais abatidos e incentivo para que os produtores invistam em BEA para se manterem no mercado em transição.	Não vejo malefícios, se a técnica utilizada para produção for segura para consumo.
Yes, I agree.	Female	Médica	Ensino Superior Completo	48	Four times or more	5	No		No		Não	1	It depends			De conhecer o processo	Acesso a carne em países onde a produção é escassa	Impacto negativo no agronegócio. Poderia afetar muitos produtores rurais
Yes, I agree.	Female	Estudante	Ensino Superior Incompleto	22	Four times or more	4	Yes	Criação animal pouco preocupada com o bem-estar dos animais, alta emissão de gases poluentes	Yes	Incentivar a pesquisa em novas formas de obtenção de carne, diminuir o sofrimento dos animais	Carne in vitro	3	Yes				Diminuição da emissão de gases poluentes, diminuição do número de animais criados para consumo humano.	Preço do produto, utilização de produtos que a longo prazo podem interferir na saúde humana.
Yes, I agree.	Female	Estudante	Ensino Superior Incompleto	23	Four times or more	5	No		No		Não	1	Yes	Pela questão da natureza			Diminuir os impactos da pecuária no meio ambiente	Acho que o preço
Yes, I agree.	Male	Estudante Universitario	Ensino Superior Incompleto	21	Four times or more	3	No		No		Produtos derivados de soja	1	Yes	Por que seria uma carne mais "limpa" que as carnes que como atualmente			Com esse projeto de criar as carnes de forma "infinita" seria facil acabar com a fome e os problemas futuros que acabariamos tendo por falta de comida em relação ao Neomalthusianismo	Acredito que os grandes produtores de carne não iriam aceitar isso tão facilmente em conta da perda de dinheiro que eles teriam e tentariam acabar com esse projeto	Achei esse assunto bem interessante ja que eu não conhecia nada sobre ele
Yes, I agree.	Male	Bioética	Pós-Graduação	23	I do not eat meat	1	Yes	O sofrimento imposto aos animais devido a sua condição de propriedade	Yes	Pois se existe a possibilidade de viver saudavelmente sem produtos de origem de animal, é eticamente incorreto impor sofrimento a seres sensíveis	Lentilha, feijão, grão de bico, soja, ervilha, tofu, cogumelos, etc	3	I do not know		Por já estar acostumado em viver sem carne, além do fato de que não saberia como os animais fontes de células seriam tratados nessa condição futura		A diminuição do uso e sofrimento animal na pecuária e menos efeitos negativos no ambiente	O uso continuado do animal como propriedade, estando passível ao sofrimento e especismo
Yes, I agree.	Female	RH	Ensino Superior Incompleto	25	I do not eat meat	1	Yes	Exploração animal, ao meio ambiente, e questões de saúde.	Yes	Respeito aos animais e meio ambiente.	Sim	2	No		Nojo		Menos exploração animal e agressão ao meio ambiente	Não sei
Yes, I agree.	Female	Professora	Mestrado	43	Three times	3	Yes	Sofrimento dos animais	Yes	Pelo sofrimento dos animais	Grãos, proteínas do leite (whey)	1	Yes	Para evitar a morte de animais		Qualidade do processo	Mais amor no mundo	Regulamentar a qualidade desse processo
Yes, I agree.	Female	Design de Moda	Pós-Graduação	22	Three times	2	Yes	As condições da vida animal e o modo de abate.	Yes	Ao sofrimento que essa cadeia alimentícia gera aos animais. Não é necessário nós seres humanos comermos carne, temos outras fontes de ter proteína.	Tofu, cogumelo, ovos, grãos e soja.	1	Yes	Pelo bem estar animal.			Os melhores benefícios possíveis, o planeta Terra e nós seres humanos, não “aguentamos” mais o método de cultura alimentar para a carne antigo, para todas as áreas, esse método faz mal.	Não acho que exista um malefícios, somente a adaptação ao novo modelo, a séculos, vamos nos adaptando ao novo, não vejo como uma coisa ruim, mas sim como uma coisa boa.	Seria incrível se esse método novo entrasse no mercado!
Yes, I agree.	Female	Arquitetura e urbanismo	Pós-Graduação	35	Four times or more	5	No	Não, mas explico! Sou alérgica à proteína do leite. A carne não me faz mal!	No		Soja, Glúten, amêndoas, castanhas, nozes. E ovos?	1	I do not know			Dependeria de todo o processo de criação desta carne, se isso tudo realmente for mais sustentável do que comer um frango fresco de chácara de cultivo natural e "caipira", aí sim eu comeria.	Sinceramente, não vejo nenhum benefício com o pouco conhecimento que tenho sobre esse assunto.	Tenho medo das "desnaturalização" do processo da alimentação humana. Ainda sou a favor da agricultura e pecuária natural e sustentável, para a manutenção do ecossistema saudável deste planeta.	Sou uma amante da tecnologia. Mas sempre tive muito medo da industrialização e crescimento de alimentos in vitro ou em laboratório. Não tenho conhecimento o suficiente para poder opinar com clareza sobre o assunto, mas também não consegui ter certeza de que o que acabei de ouvir no vídeo, seja a solução para a produção de carne para consumo humano. Achei a idéia muito genial e até romântica, mas …
Yes, I agree.	Female	Agroecologia e plantas medicinais	Pós-Graduação	56	I do not eat meat	1	Yes	Todos. ambiental social ético e moral	Yes	Pelos motivos acima. E por uma questão de saude.	Que uso: a spirulina 60% p. A oro pro nobis 25% p. E todos os grãos leguminosas	3	It depends			Da composição e da forma de obtenção do substrato nutritivo.	Dar uma alternativa de consumo aos carnívoros mais conscientes e reduzir um pouco as consequencias nefastas da produção da carne convencional	Gastar muito dinheiro para sustentar prazeres fúteis que poderia ser usado para dar comida de verdade a quem passa fome
Yes, I agree.	Female	Comércio	Pós-Graduação	35	Four times or more	4	No		No		Sim. Produtos de origem vegetal como carne de soja	4	No		Acredito que a forma tradicional seja mais saudável. Assim como não gosto de transgênicos.		Nenhum	Os pequenos agricultores e agricultura familiar não teriam acesso a essa tecnologia.
Yes, I agree.	Male	Medico	Pós-Graduação	40	Four times or more	4	Yes	Ser produzida a partir de animais vivos.	Yes	Não mais criar animais para consumo humano.	Carne artificial	4	Yes	Não causa a morte de outros animais.			Eliminar a condição degradante às quais são os animais submetidos.	Nenhum
Yes, I agree.	Female	Estudante de Psicologia	Ensino Superior Incompleto	21	Twice	2	I do not know		Yes	Gosto	Couve, grão de bico, verduras	1	I do not know			Experiências	Sim	Desemprego
Yes, I agree.	Female	Professora	Pós-Graduação	40	Four times or more	3	No		No		Proteína texturizada de soja	1	Yes	Porque é produzida com segurança.			Mais opções... menos dependência do consumo animal	Preço talvez
Yes, I agree.	Female	Agronomia	Ensino Superior Incompleto	21	I do not eat meat	1	Yes	Muita carne que uma grande % não tem acesso para se alimentar	Yes	Todos os motivos imagináveis se eu pensar quase como um canibalismo	Se fala sempre em proteína animal, mas nunca que seu alimento para gerar toda essa proteína vem na maioria das vezes de plantas que são ricas em proteínas como a soja e outras leguminosas ainda, sendo nos confirmada a capacidade de digeri-la e nos enriquecemos dessa necessidade suprida de acordo com nossa altura, peso e hábitos alimentares entre outros	4	No		Artificial demais para minha natureza		como o vídeo propõe menos mortes de animais, mas não é apenas disto que estamos falando	Assim como todo mundo sabe, ainda não atingiria todas as classes de seres humanos que sentem fome	tenho medo sobre essa pesquisa, facilmente a Iniciativa de questionar as pessoas trazem a alternativa de ser introduzida sim está carne "limpa" no mercado, e carne é essa de que natureza que eu não sei explicar
Yes, I agree.	Female	Professora Universitária	Pós-Graduação	46	Four times or more	5	No		No		Não conheço	1	It depends			De pesquisas que comprovem os benefícios (proteínas) sejam superiores aos da carne convencional, bem como não haverem conservantes e outros produtos químicos em comparação com a carne convencional (frango caipira, por exemplo).	Diminuição de recursos naturais necessários para a criação de carne (como água, por exemplo).	Não sei responder, pois não tenho informações sobre o consumo de carne limpa no mercado.	Excelente pesquisa, parabéns para o grupo.
Yes, I agree.	Female	Vet	Pós-Graduação	40	Three times	3	Yes	Saude, meio ambiente, bem estar animal	Yes	Idem item anterior	Sim, mas não sei se é possível	1	Yes	Comeria como forma de nutrição sem violência aos animais e meio ambiente			Diminuição da violência animal, melhor bem estar animal, melhora da qualidade ambiental, com menos poluição	Talvez gosto e custo
Yes, I agree.	Female	Autonoma	Pós-Graduação	43	Twice	2	No		Yes	Saude	Soja/palmito/graos	1	Yes	Se eu entender o processo e me conscientizar de que nao causa dano algum a minha saude, entao eu consumiria sim sem problemas			Sou agronoma e de pensamento tradicional, ou seja, acredito q os animais sao produzidos e criados para nossa alimentacao e subsistencia mas entendo q hoje em dia ha uma preocupacao maior com o bem estar desses animais, a forma como eles sao criados e tbem q nao deveriam ser mortos para servir de alimento. Esta agricultura celular controbuiria para essa nova filosofia de protecao aos animais e ao …	Como desconheco a tecnica, nao consigo responder essa questao.
Yes, I agree.	Female	Estudante	Ensino Superior Incompleto	22	Four times or more	5	No		No		Soja	3	Yes	Para experimentar			Diminuir o abate dos animais, melhorar bem-estar dos animais	Desempregos de funcionários nas fazendas, preço, e como o Brasil é praticamente voltado para pecuária pode ser que acabe afetando a economia.
Yes, I agree.	Female	Do lar	Ensino Fundamental Completo	65	Four times or more	4	No		No	É importante fonte de proteinas	Sim, varios de origem vegetal que substituem a carne usados por veganos.	1	I do not know		este assunto ainda me assusta, tenho pouca o quase nenhuma informação.		não seria necessário a matança de animais??	riscos a saude publica.	Acredito que a tecnologia dos alimentos tem muito a desenvolver e divulgar os reais resultados, pros e contras.
Yes, I agree.	Female	Empresaria	Ensino Superior Completo	59	I do not eat meat	1	Yes	Questões ambientais e de saúde principalmente.	Yes	Sou vegetariana há 20 anos e parei De comer carne porque entendi que era um cadáver que eu estava comendo. E com certeza isso não faria bem para mim.Hoje eu pararia de comer por outros motivos. Poluição , desmatamento, mudanças climáticas e porque adoro animais.	PTS- proteína texturização de soja, tour, castanhas em geral tem proteína. Arroz e feijão contém 16 aminoácidos que precisamos.	1	Yes	Para experimentar e também para oferecer à pessoas que ainda comem.			Mais saúde,menos mortes cruéis de animais, menos estrago no nosso planeta. Seria a sobrevivência do planeta.	Acho que a máfia da carne não vai gostar.	Parabéns por essa iniciativa.
Yes, I agree.	Male	Engenheiro Eletricista	Ensino Superior Completo	32	Four times or more	4	No		No		Leguminosas podem servir como fonte alternativa de proteínas, mas "substituir" é um termo simplista.	2	It depends			Depende das consequências da criação e consumo de alimentos produzidos dessa forma tragam para quem consome.	Éticos.	Efeitos colaterais, como os da produção hidropônica, para fazer uma analogia.
Yes, I agree.	Female	saude	Ensino Superior Completo	63	Twice	2	No		Yes	nao faco questao	nao	1	I do not know				nao sei	nao sei
Yes, I agree.	Female	Contador	Ensino Superior Completo	52	I do not eat meat	1	Yes	Não como	Yes	Não como	Soja	1	No		Não como animais imagina artificial		Nenhuma	Todas possíveis	Sem comentários.
Yes, I agree.	Female	Médica Veterinária	Pós-Graduação	29	Three times	2	Yes	Indigestão; câncer	Yes	Sofrimento animal; destruição/desgaste dos recursos do planeta; desconfiança da qualidade do produto	sim; verduras, legumes, grãos, cereais	4	No		Prefiro parar de comer carne! Além disso, prefiro comida mais natural possível, a industrializada.		A quantidade de animais diminuiria significativamente para tal destino.	-
Yes, I agree.	Female	Engenheira Civil	Ensino Superior Completo	52	Four times or more	4	No		No		Ovos, peixes, soja	1	Yes	Seria uma das grandes revoluções da indústria alimentícia			O maior deles para a própria natureza e planeta	Indústrias de má fé
Yes, I agree.	Female	Gerente	Ensino Superior Completo	42	Four times or more	5	Yes	Sou preferência a ovos e peixe. Carne vermelha não é benéfica a saúde	No		Ovos e peixes	1	No		O próprio nome já não soa bem. É sintetica		R	R
Yes, I agree.	Male	Programador	Ensino Superior Completo	28	Four times or more	5	No		No		Ovos (proteina), Manteiga (gordura)	1	No		Acredito que nao contenha as proteinas e gorduras que uma carna convencional tenha		nao me importo com o que outras pessoas comem	nao me importo
Yes, I agree.	Female	Estudante de nutrição	Ensino Superior Incompleto	19	Four times or more	5	Yes	Super lotação das granjas/estábulos Gasto médio de água Bem estar e condição de vida dos animais Proliferação de doenças	No	(Não deixaria, mas gostaria de consumir carnes de uma origem menos cruel)	Soja, grão de bico, feijão, lentilha, shitake, etc	1	It depends			Depende dos insumos utilizados e de suas respostas no corpo humano. Eu consumiria após muitos estudos que comprovem não ter malefícios para a saúde humana. É uma alternativa boa que diminuiria a grande matança para a produção de alimentos.	Menos engaiolamento animal. Menos sofrimento animal. Preservação de Campos. Economia de água. Liberdade de escolha. Alternativas para aqueles que querem consumir carne porém acham essencial tê-la na dieta	Possíveis alterações celulares que trariam danos aos humanos. Maior preço. Competitividade com o mercado atual de carnes.
Yes, I agree.	Female	Professora	Pós-Graduação	38	Four times or more	5	No		No		Soja	1	Yes	Se o sabor fosse o mesmo, não há problemas			O risco de acabar a comida no planeta seria quase nulo.	Não tenho conhecimento para saber se há malefícios.
Yes, I agree.	Male	Garçom	Ensino Superior Incompleto	27	Three times	4	No		No		Desconheço	1	Yes	Se conseguir equiparar os nutrientes oferecidos pelo animal, não vejo motivos para recusar esta oferta.			Pode possibilitar mais opções de consumo e ajudar na preservação de espécies.	Um possível malefício seria o custo de repasse e de produção.	A proposta é algo que tem muito a oferecer, porém por ser algo considerado inovador pode sofrer preconceito, então até atingir certa aceitação, existe a possibilidade de ter rejeições, mas pensando em longo prazo, ela tem muitos benefícios para oferecer, pois acredito que essa área abre leques de opções.
Yes, I agree.	Female	Advogada e Doula	Ensino Superior Completo	41	Four times or more	5	No		No		Sim, cogumelos por vezes.	1	No		Não conheço a segurança com relação ao alimento		Não sei	Me parece muito artificial
Yes, I agree.	Female	estudante	Ensino Superior Incompleto	19	Four times or more	5	Yes		No		Não	1	Yes	Provavelmente ela terá o mesmo gosto da carne animal			Possibilidade de melhor saúde e mais humanidade diante do que muitas vezes é feito com o animal.	não sei
Yes, I agree.	Female	Psicóloga	Ensino Superior Completo	24	Four times or more	3	I do not know		Yes	Saúde e promessas	Não sei	1	I do not know				Proteger animais de maustratos	Custo
Yes, I agree.	Female	Zootecnia	Ensino Superior Incompleto	20	Four times or more	4	Yes	O maior problema, acredito ser, a produção exacerbada e suas consequências	Yes	Compaixão	Leguminosas, grãos	1	I do not know				os benefícios seriam muitos, em especial o bem estar definitivo de boa parte dos animais, sendo que, eles poderiam viver sem um fim destinado e a melhoria em questões ecológicas, como desmatamento, desperdício de água, aquecimento global, etc	Acredito que a classe de trabalhadores e pequenos produtores dessa área seriam prejudicados financeiramente
Yes, I agree.	Female	Estudante de zootecnia	Ensino Superior Incompleto	21	Four times or more	4	No		No		Leguminosas, pelo alto teor de proteína	1	Yes	Uma produção mais sustentável, menos impactante ao ambiente			Em longo prazo, poderia apresentar um custo mais barato. Além disso diminuiria drasticamente o número de abate dos animais	Acabaria com emprego de muitas pessoas, se esse produto fosse aceito no mercado
Yes, I agree.	Male	Militar	Ensino Superior Completo	36	Four times or more	4	No		Yes	Se eu tivesse alguma doença que piorasse pelo consumo de carne.	Em todas as suas características, não.	2	Yes	Comeria porque é um alimento.			Potencialmente, com o passar do tempo, a técnica produziria alimentos de qualidade com preço muito menor.	Poderia surgir a cultura de que animais não podem ser abatidos para produzir comida.
Yes, I agree.	Female	Estudante	Ensino Superior Incompleto	18	Three times	1	Yes	Impacto ambiental, crueldade animal	Yes	Duminuiçao do Impacto ambiental, respeito aos animais e preferência por alimentos vegetais	Soja, Proteína de Glúten	3	Yes	Menor impacto ambiental e crueldade			Continuar o consumo de carne porém diminuindo suas consequências negativas para os animais e meio ambiente	Preço (?), disponibilidade
Yes, I agree.	Female	graduanda de psicologia	Ensino Superior Incompleto	17	Twice	1	Yes	a industria da carne e de derivados é extremamente cruel.	Yes		proteína de soja, carne de banana	2	Yes				maior qualidade do alimento ingerido; menor sofrimento animal	a economia, principalmente brasileira
Yes, I agree.	Male	Técnico em TI	Pós-Graduação	47	Three times	3	I do not know		No		Não.	1	I do not know				Menos crueldade no processo alimentar	Não me ocorre
Yes, I agree.	Female	Estudante	Ensino Superior Incompleto	22	Four times or more	4	No		No		Nao	2	It depends			Da informação da procedência e qualidade	Proteção aos animais	Produtos industrializados
Yes, I agree.	Female	estudante de História	Ensino Superior Incompleto	18	Four times or more	4	Yes	crueldade industrial e insustentabilidade dos procedimentos necessários para sua produção	Yes	levar para a prática o discurso de defesa e respeito pelos animais	não	1	Yes	porque não representa tantos danos e curiosidade			produção limpa e menos cruel	conflito de interesses já que no Brasil a agropecuária é um negócio, além de afetar camponeses e pequenos produtores se introduzida por grandes empresas e assim permanecer.	opiniões acima emitidas sem grandes bases sobre o processo e política que envolveriam a agricultura celular; interesse em saber mais a respeito.
Yes, I agree.	Female	estudante	Ensino Superior Incompleto	24	I do not eat meat	1	Yes	Animais sofrem muito para o consumo humano.	Yes	o mesmo de cima. Já I do not eat meat carne e derivados há 3 anos	Muitos, a natureza oferece muito alimento que não tenha sofrimento	2	No		Porque já sou vegana há anos, e acho que não conseguiria voltar a comer carne		Tudo que a produção de carne não propicia. Sem sofrimento para animais e o planeta	Talvez um alto custo. Não sei dizer
Yes, I agree.	Female	Estética	Ensino Superior Incompleto	25	Four times or more	4	I do not know		Yes	Dietéticos e pelos animais	Vegetais	2	Yes	Por não sacrificar a vida animal			Acabar com a "escravidão" animal	Agricultura mal cultivada pra obter maiores lucros em menos tempo, como ocorre hoje com a produção de carne.
Yes, I agree.	Female	Nutrição	Ensino Superior Incompleto	23	Four times or more	4	No		Yes	Existem varios substitutos as proteínas de origem animal que se encontram atualmente no mercado.	Proteinas de origem vegetal, ou mesmo as produzidas em laboratorio.	4	I do not know				Mais diversidade de escolha dos produtos, e nais possiblidades para as pessoas vegetarianas.	Produtos muito industrializados, o preço, a difusao no mercado.
Yes, I agree.	Female	Advocacia	Ensino Superior Completo	22	I do not eat meat	1	Yes	Falta de ética, princípios morais, por questões de espiritualidade e saúde	Yes	Sou vegetariana	Sim, tofu, jaca, grãos como feijão , lentilha e grão de bico, entre outros	4	No		O fato de ser cultivado in vitro não afeta em nada os motivos para não comer carne. Continua sendo alimento de originem animal.		Nenhum benefício	Os mesmos do consumo de carne
Yes, I agree.	Female	Analista de qualidade	Pós-Graduação	43	Twice	5	No		No	Necessidades nutricionais	Soja, beringela e lentilha	1	It depends			Orçamento familiar irá comportar o consumo desse novo produto?	Não tenho dados pra responder essa questão.	Não tenho dados para responder essa questão.
Yes, I agree.	Female	estudante	Ensino Superior Completo	25	I do not eat meat	1	Yes	Morte dos animais, impacto ambiental, poluição, bea	Yes	todos	carnes de soja, grão de bico ou qualquer outro vegetal, leites e queijos vegetais	4	No		EU já não como carne, então não vejo a necessidade de voltar a comer, independente da origem		Menos morte dos animais. Menos poluição , ja que não seria necessário criar tantos animais. MEnos gente comendo "carne de verdade".	Talvez ainda fossem feitos melhoramentos geneticos para achar o "frango ideal" e isso ainda causara dano a um certo numero de animais.	Acho a carne in vitro uma ideia bastante interessante e que deve continuar sendo estudada para que logo esteja no mercado com preços acessiveis.
Yes, I agree.	Male	Direito	Ensino Superior Incompleto	26	I do not eat meat	1	Yes	Sinto diferença na minha disposição ao longo dos dias e a disgestão é um pouco mais demorada.	Yes	Saúde, animais	Vegetais em geral conseguem substituir as carnes	2	It depends			Se não houver de nenhuma forma sofrimento, acho que seria válido	Diminuiria os impactos da pecuária, menos sofrimento, produtos com maior controle e qualidade.	Não consigo pensar em algum maleficio.
Yes, I agree.	Male	Gerente de Filial	Ensino Superior Completo	58	Four times or more	3	No		No		Sim, carne de soja	1	I do not know		Preciso conhecer a elaboração deste produto		Não sei.	Não sei.
Yes, I agree.	Female	Administrativo/Financeiro	Ensino Superior Completo	54	Twice	2	I do not know		No		Não tenho certeza	1	It depends			Posso estar errada, mas depende do que foi utilizado para se chegar a essa carne, será que ela é uma alternativa correta para substituir a carne animal sem prejudicar a saúde do ser humano que consome a carne animal todos os dias.	primeiramente a preservação dos animais e da natureza.	O que acontecerá com os animais que se multiplicaram na natureza já que não serão mais abatidos e consumidos pelo ser humano?	Um assunto bem colocado para discussão na atualidade, visto que nosso futuro esta ameaçado, caso continue do jeito que segue.
Yes, I agree.	Male	Engenharia	Ensino Superior Completo	54	Four times or more	5	No		No	É bom, energia, proteina	não sei	1	Yes	parece confiável			ambientalmente positivo	perigo de movificação genética prejudicial
Yes, I agree.	Female	Psicóloga	Pós-Graduação	27	Four times or more	3	Yes	Problema ecológico, de saude, devido aos processos inflamatórios oriundos do consumo de carne, doenças, violência animal	Yes	Sofrimento animal	Soja, feijão, lentilha, tofu	1	I do not know				Ecológicos.	Descobrir a longo prazo maléficos para o corpo humano como os transgênicos, descobrir toxicidade a longo prazo
Yes, I agree.	Female	Sistema Financeiro	Ensino Superior Incompleto	33	Four times or more	5	Yes	Preocupação com o bem-estar no período de vida	Yes	Gostaria de ser vegetariana por saber da senciencia dos animais	Não	1	Yes	Não teria q comer com a preocupação de estar fazendo mal a outro ser vivo			Bem-estar animal, sustentabilidade dos recursos do planeta	A princípio, a tecnologia tornaria o produto caro e restrito. Além disso, não saberíamos se teria algum tipo de efeito colateral futuro a ingestão de alimentos produzidos integralmente em laboratório.	Espero de verdade que a pesquisa avance e que tenhamos um futuro com esta possibilidade.
Yes, I agree.	Female	Jornalista	Ensino Superior Completo	34	Four times or more	3	Yes	Crueldade na produção.	No		Sim. Carne limpa (de laboratório).	2	Yes	A ideia de não matar para comer é incrível.			Diminuição dos efeitos nocivos da criação intensiva de animais de produção no planeta.	Nenhum, desde que a carne seja inspecionada.	Tenho dúvidas quanto ao momento em que as células param de se multiplicar. Elas podem se multiplicar no corpo humano? Virar câncer?
Yes, I agree.	Female	Assistência Social	Pós-Graduação	47	Four times or more	3	No		No		Carne de soja	1	No		Como já diz é totalmente artificial!!		Maiores quantidades em menos tempo para produzir!!	Muita química!!	Seria uma carne totalmente modificada, não seria saudável. O único benefícios seria diminuir o sofrimento dos animais!
Yes, I agree.	Female	Estudante	Ensino Médio Completo	22	Four times or more	5	No		No		Sim. Ovo	1	It depends			Se comprovasse que a carne sintética tem a mesma função e as mesmas características que a carne do animal, talvez eu comeria.	Os benefícios seriam: bem-estar dos animais, aumento da produção e meio ambiente sendo conservado	Talvez tivesse muitos animais, visto que eles não precisariam ser mortos
Yes, I agree.	Male	Mestrando em Zootecnia	Pós-Graduação	24	Four times or more	3	No		No		Sim, proteínas vegetais.	2	It depends			Depende de custo e principalmente de garantia de que realmente o que está sendo vendido é somente carne e não algo manipulado para parecer carne.	A proposta em cria uma grande discussão a respeito do sofrimento animal para fins da alimentação humana. Acho que a principal vantagem é a ameaça aos sistemas extremamente intensivos que privam os animais de muitas de suas liberdades.	Imagino que caso a ideia se populariza-se não levaria muito tempo para uma grande empresa se aprimorar da ideia e passar a deturpar a ideia. Por exemplo adulterando o produto e inserindo outros ingredientes para baratear custo. Outra questão seria que alguns aspectos sensoriais do produto oriundos dos diferentes sistemas de produção podem ser perdidos.
Yes, I agree.	Female	Bióloga	Pós-Graduação	30	Four times or more	2	Yes	Impactos ambientais e sofrimento animal	No		Alternativas vegetais de soja, jaca, etc, e carne produzida em laboratório	2	Yes	Porque reduz os impactos e não vejo muitos riscos para a saúde			redução dos impactos ambientais, das mortes, e talvez dos riscos sanitários	impactos sociais nas áreas rurais, desempregados, risco de oligopólio
Yes, I agree.	Female	Estudante/Med. Veterinária	Ensino Superior Incompleto	22	I do not eat meat	1	Yes	Abuso animal	Yes	Já não como carne há mais de 1 ano, apenas consumo derivados de leite e ovos porém desejo no futuro não consumir mais	vegetais de alto valor proteico	3	Yes	Este tipo de cultivo celular não requer o sofrimento do animal para fornecer o produto final, e não "industrializa" o ser vivo.			A longo prazo o preço da carne seria reduzido, pois não exige um processo tão longo para a produção, e haveria mais espaço para cultivo de vegetais, uma vez que o abuso animal necessita de grandes áreas de pasto para alimentação dos mesmos.	A curto prazo haverá resistencias do mercado e preços altos.
Yes, I agree.	Female	Designer	Pós-Graduação	53	Twice	2	Yes	Saúde	Yes		Não	1	I do not know				Proteção animal	Alimentação artificial
Yes, I agree.	Female	Analista de sistemas	Ensino Superior Incompleto	22	I do not eat meat	1	Yes	Questões éticas e ambientais	Yes	Já deixei, pelos motivos citados acima e também por questões de saúde	Todos os grãos com altas porcentagem de proteína são úteis pra isso, como grão de bico, soja, lentilha, feijões, etc	4	No		Não comeria pois já sou vegetariana a alguns anos e não sinto falta deste alimento		Imagino que essa produção é viável, e supriria de forma mais adequada a demandada por quem come carne, reduzindo os impactos causados pela indústria convencional, então pode ser uma boa alternativa	Não sei, talvez possa ser um processo caro (que a longo prazo poderia ou não se auto sustentar) e em certo ponto ainda traria sofrimento animal na obtenção de materiais celulares, porém este seria reduzido.
Yes, I agree.	Female	Estudante	Ensino Superior Incompleto	23	I do not eat meat	1	Yes	Sofrimento animal	Yes	Pelo bem estar animal	Carne de soja	1	I do not know			Dos custos	Menor consumo e sofrimento de animais	Não sei
Yes, I agree.	Female	Estudante/viajante	Ensino Superior Incompleto	20	Four times or more	1	Yes	Morte de fauna e flora para tal industria.	Yes	Sou ovo-lacto-vegetarian.	Os veganos naturais e os sintéticos	4	Yes	Pois acredito no poder revolucional da ciencia.			Poder de compra aos consumidores	Nenhum, só consome quem quer.
Yes, I agree.	Female	veterinária	Pós-Graduação	38	I do not eat meat	1	Yes	ética	Yes	Já temos informação suficiente de que não precisamos de proteína de origem animal para termos saúde. Já temos informação suficiente dos alimentos substitutos para dieta balanceada. Não temos mais motivos para expor os animais a tanto sofrimento.	não conheço	1	It depends			Se eu tiver certeza de que não tem sofrimento animal e o gosto e a textura fosse agradável, eu comeria.	iria diminuir o sofrimento animal, diminuir o uso de recursos ambientais	não sei dizer
Yes, I agree.	Female	Medicina veterinária	Pós-Graduação	33	Four times or more	5	No		No		So o basico: ptn de soja	2	No		Removed for anonymity preservation		Removed for anonymity preservation	Removed for anonymity preservation	Mais uma vex uma pesquisa tendenciosa envolvendo a sra. Carla Molento e seus orientados...
Yes, I agree.	Male	Estudante de Medicina Veterinária	Ensino Superior Incompleto	23	I do not eat meat	1	Yes	De forma concisa acredito que todas as formas de vidas devem ser valorizadas e respeitadas, por isso I do not eat meat produtos de origem animal.	Yes	I do not eat meat carne pelo fato de, resumidamente, acreditar que todas as formas de vidas devem ser valorizadas e respeitadas, por isso I do not eat meat produtos de origem animal.	Sim, existem fontes de proteínas que podem substituir nutricionalmente as carnes, principalmente fontes de proteínas de origem vegetal. Exemplos: ervilhas, lentilhas, grão-de-bico, cogumelos. Atualmente está tendo uma pesquisa muito relevante sobre a agricultura celular para a produção de uma carne "artificial"/limpa/sintética.	3	Yes	Acredito que é uma alternativa para as pessoas que são adeptas ao vegetarianismo poder sentir o gosto e se beneficiar com uma maior variedade de alimentos oriundos de origem vegetal novamente. Além disso são produtos que visam o bem-estar animal e a sustentabilidade. Se essa carne/quando essa carne for acessível acredito que a cultura de comer carne continuará, porém, de forma sustentável e acima…			De forma geral, seria uma medida sustentável visto que a produção de produtos cárneos produzem diversos malefícios para a saúde única (integração indissociável entre a saúde humano, animal e ambiental), seria uma mudança que levaria anos e com uma movimentação imensa em conscientizar a população em geral.	Acredito que o malefícios principal seria o desemprego de várias pessoas que atuam direta e indiretamente em alguma parte da cadeia/processo produtivo dos produtos de origem animal, interferindo em grande empresas e até mesmo no setor político. Fora isso, só vejo benefícios.	Gostaria de parabenizar a iniciativa desse tema, acredito que seja o começo de uma grande mudança nos produtos de origem animal.
Yes, I agree.	Female	Assistente de processos gerenciais	Ensino Superior Completo	23	Once	1	Yes	Problemas é a crueldade com os animais, a matança e o impacto no meio ambiente	Yes	Pois conseguimos substituir a carne de origem animal, por outros alimentos que são até mesmo mais saudáveis e que não machuca os animais ou que gere impacto no meio ambiente	Sim! Carne de soja, grão de bico	2	Yes	Pelo fato de não ser de origem animal, por ser mais saudável e pelos simples fato de saber que não precisamos matar para comer!			Alimento mais saudável e ecologicamente correto	Muitas pessoas não se adaptariam a essa mudança	Eu gostaria de me tornar vegetariana, porém não conheço muitos produtos que poderiam substituir a carne. Mas fico feliz em responder essa pesquisa e ver o vídeo, espero que de certo esse projeto.
Yes, I agree.	Male	Direito	Ensino Superior Incompleto	18	Four times or more	3	Yes	A, por vezes, má qualidade da carne, No que se refere à fonte.	Yes	Já parei de comer carne por um período, e senti um melhoramento no meu metabolismo	Com as propriedades completas que a carne oferece, Não	1	I do not know			Ainda não acho que seja a melhor opção. Acredito que a carne orgânica ainda é mais aceita, rica e que sua produção sim, devesse ser mais encorajada	Um distribuição mais acessível dos produtos	Uma maior dependência dos laboratórios	Só gostaria de reforçar o quanto acho que, na verdade, A produção de carne orgânica deveria ser mais encorajada (no meu ponto de vista). Os malefícios que acompanham a carne vendida em larga escala seriam findados. Além disso, se for um hábito e uma exigência da população, com certeza teria seu preço diminuído, justamente por conta do aumento de produção.
Yes, I agree.	Female	Educação	Pós-Graduação	46	Four times or more	5	No		Yes	Acho triste matar um animal para servir de alimento. As condições de vida desses animais normalmente é degradante	Soja, quinoa, algas, cogumelos	1	I do not know			Se tiver Certeza que é Seguro	Custos mais baixos e maior Acesso pela Populacao.	Incerteza quanto a algum efeito colateral,
Yes, I agree.	Female	Professora	Pós-Graduação	41	Four times or more	3	Yes	A criacao inadequada de animais	Yes	Para min minimizar a criação inadequada de animais	Soja	2	It depends				Não conheço	Uso maior de defensivos....
Yes, I agree.	Female	Med. Vet.	Ensino Superior Completo	33	Four times or more	4	No		Yes	Me fazer mal ou ter acesso a alternativas	Derivados de soja	2	Yes	Seria uma alternativa para comer carne sem prejudicar tanto o ambiente.			Maior variedade pro consumidor que deseja algo mais sustentável e/ou que não consegue ficar sem carne	Custo elevado poderia afastar clientes interessados
Yes, I agree.	Male	Estudante	Ensino Superior Incompleto	19	Four times or more	3	Yes	Dependo da origem da carne, sei que o consumo pode financiar vários tipos de mals tratos a animais.	Yes		Acho que vitaminas e alimentos com propriedades semelhantes aos nutrientes dos produtos cárneos.	1	It depends			Se houver algum tipo de garantia que estes tipos de alimentos têm a mesma qualidade das carnes naturais, e não oferecem nenhum risco grave à saúde, sim, eu comeria.	Diminuição dos mal tratos a animais e do uso exclusivo destes para o abate e consumo, e o aumento da produtividade e oferta de alimentos.	Pelo pouco que conheço do assunto não vejo nenhum malefício.
Yes, I agree.	Male	Bombeiro Militar	Ensino Superior Incompleto	23	Four times or more	5	I do not know		No		Soja	2	I do not know				Acho seria principalmente a redução de matadouros, e criação de animais em cativeiro.	Talvez algum efeito colateral não observado ou que possa trazer algum tipo de malefício à saúde.
Yes, I agree.	Female	Auxiliar , confecção	Ensino Médio Completo	49	Four times or more	3	No		Yes	Não é o alimento principal,ele sendo bem colorido pra mim está perfeito	Soja	1	I do not know			Ter mais informações e conhecimentos	Para novos estudos e pesquisas	Dificuldade de mudanças	É difícil mudar certos hábitos,mas se temos informações ,e benefícios para saúde, arriscamos em mudanças
Yes, I agree.	Female	professora	Pós-Graduação	31	Three times	3	Yes		Yes		produtos sintéticos	2	It depends				menos poluição, maus tratos aos animais	prováveis doenças ainda não estudadas
Yes, I agree.	Female	Enfermeira	Pós-Graduação	42	Four times or more	5	Yes	Eu gostaria muito de ser vegetariana	Yes	Pq tenho dó dos animais abatidos	Carne de soja	1	I do not know			Teria que experimentar	Menos animais abatidos	Não sei
Yes, I agree.	Female	Comércio	Ensino Superior Completo	22	Three times	3	I do not know		Yes	Compaixão pelos animais	Soja	1	Yes	Para poder preservar a vida dos animais			Uma alternativa para que possamos preservar a vida dos animais	Excesso de conservantes e químicos
Yes, I agree.	Female	Estudante da gruduação	Ensino Superior Incompleto	22	Four times or more	3	Yes	O sofrimento dos animais na produção	No		Vegetais como a soja	3	Yes	Muitos animais deixariam de sofrer com a produção de carne			Uma segunda opção de carne que funcione como uma concorrência pode baixar valores e dar acesso a este alimentos a pessoas que não podem pagar por ele. Os animais deixariam de ser um produto e talvez fossem tratados com mais respeito. Haveria menos desperdício, pois produziríamos apenas o que será consumido, sem ter que perder demais partes da carcaça do animal.	Não vejo malefícios.
Yes, I agree.	Female	Contabil	Pós-Graduação	40	Four times or more	2	No		Yes	Respeito a vida	Proteína d outros alimentos	1	No		Por não ser natural		Nao vejo beneficios	Produto industrializado	Não vejo motivo pra industrializar um alimento quando o temos na natureza
Yes, I agree.	Female	Graduanda de Medicina Veterinária	Ensino Médio Completo	27	Four times or more	5	No		No		Soja/ora-pro-nóbis	2	It depends			Precisaria entender detalhadamente sua produção.	Alimentar os que pasão fome.	Não os vejo.
Yes, I agree.	Female	Estudante	Ensino Superior Incompleto	32	Twice	2	No		Yes	* Bem estar onde os animais são criados e posteriormente abatidos.	Proteína oriunda de insetos	3	Yes	Porque evitaria sofrimento animal.			Diminuição de áreas desmatadas (hipoteticamente falando), sofrimento animal para fins alimentícios diminuiria (a maioria esmagadora de produtores não consideram esses quesitos na produção).	Preço alto do produto, restrição às classes mais abastadas, pouca variabilidade de sabores e texturas (?).
Yes, I agree.	Male	Médico veterinário	Pós-Graduação	26	Four times or more	5	No		No		Talvez as proteínas lácteas e de ovos	5	No		Porque provavelmente os nutrientes não são os mesmos, sem dizer no sabor que está intimamente ligado à raça e a alimentação do animal		Benéficios à grandes corporações que determinam a tecnologia necessária para esse fim	Inicialmente o problema social, já que bilhões de pessoas têm alguma relação com a pecuária no mundo todo, ainda mais no Brasil, o qual possui o agronegócio como base da economia. Outra implicação é a banalização da comida, pois as pessoas darão menos valor ainda às suas fontes de alimento, já que será uma coisa "simples" de fazer	Acho que a busca por tecnologias é sempre valida, mas ao invés de citar somente a parte "ruim" dos sistemas de produção há também que se destacar a importância da pecuária no dia a dia, pois a carne não é o único produto dessa cadeia. O foco deveria ser na qualidade de vida e bem estar dos animais de produção, pensando inicialmente na educação e qualidade de vida do homem do campo e aí sim uma me…
Yes, I agree.	Female	Psicóloga	Ensino Superior Completo	23	Four times or more	4	Yes	Me sentiria mais em "em paz" não consumindo carne.	Yes	Por valor a vida animal.	Carne de soja.	1	Yes	Pq não estaríamos matando um animal para se alimentar.			Diminuiria o impacto ambiental e animal.	Não sei responder, mas imagino ser uma tecnologia bem cara, não?	Help me!
Yes, I agree.	Female	Medicina veterinária	Ensino Superior Incompleto	24	Four times or more	3	Yes	Sofrimento animal	Yes	Para evitar que mais animais sofram e morram para servir de alimento	PTS, outros produtos de origem vegetal que "imitam" produtos cárneos	4	Yes	Pois é um produto idêntico à carne animal, porém que não causa sofrimento aos animais			Diminuir o sofrimento animal, diminuir os impactos que a indústria agrícola causa ao meio ambiente	Não acho que haveriam malefícios	Acho fundamental que essas pesquisas sejam feitas e que esse tipo de produto chegue o quanto antes ao mercado!
Yes, I agree.	Female	Estudante de Medicina Veterinária	Ensino Superior Incompleto	23	Four times or more	5	Yes	Problemas ambientais e de bea	No		Sim. Proteína de soja, vegetais	4	Yes	Parece seguro e mais sustentável			Diminuir impacto ambiental da pecuária e diminuir o sofrimento animal	Risco de iniciar produção transgênica de carne e/ou com aditivos que possam prejudicar a saúde do consumidor
Yes, I agree.	Female	Estudante	Pós-Graduação	26	I do not eat meat	1	Yes	Sofrimento animal, malefícios a saúde, questões relacionadas ao meio ambiente.	Yes	Consciência ecológica, de saúde, bem estar, importância da vida animal, hipocrisia em amar alguns como gatos, cachorros e comer outros.	Leguminosas de todos os tipos, são ótimas misturas, carnes de glúten, soja ( na minha visão ainda incentiva o agronegócio e não traz a reflexão ecológica), entre muitas outras opções.	1	It depends			Me faltam mais informações sobre o assunto, para poder ter uma postura.	Não sei	Não sei	Como toda inovação gera estranhamento, se for pensar sobre a filosofia do vegetarianos ainda seria uma forma de especismo, por mais que não cause a morte do mesmo.
Yes, I agree.	Male	Vendas	Pós-Graduação	40	Four times or more	4	Yes	Custo de produzir carne	Yes	Agricultura alimenta mais gente a um custo menor	Nao	1	Yes	Parece mais saudável e mais sustentável			Produção em escala seria mais barata. Sobraria mais espaço para a agricultura	No médio prazo acabaria com a cultura do pequeno produtor de carne.	Quero experimentar.
Yes, I agree.	Female	Zootecnista	Ensino Superior Completo	32	Four times or more	4	Yes	Formas de Manejo, bem estar, formas de abate, armazenagem e conservação do produto.	Yes	Quando penso em deixar de comer carne o que pesa para mim é como esses animais foram produzido, em quais condições e a forma como foram tratados para o Manejo de abate. Não tenho como objetivo me tornar vegetariana ou Vegana porém saber como o animal foi criado e abatido faz toda a Diferença. Difícil pensar na carne como apenas um produto. A produção deve ser vista de forma holística.	Proteínas vegetais.. Eu não estou disposta a alimentação moderna com insetos por exemplo.	2	It depends			Dependo de pesquisas na área para garantir que é realmente carne limpa, que isso não irá gerar qualquer inconveniente alimentar ou p minha saúde. Mas de qualquer forma quem iria dominar o mercado carneo seria uma grande corporação e eles poderiam colocar os aditivos que assim quisesse igual MC Donalds da vida... Preferia então me alimentar de produtos de origem vegetal oriundos da agro ecologia e…	Acredito que essas células seriam alimentadas com vegetais transgênicos, produzidos em grandes Monoculturas, usando uso pesado de maquinario, eliminando populações e saberes locais, visando o mercado consumidor longe daquela realidade. Iríamos produzir royates e não alimento.	A dependência da indústria, o mesmo uso inadequado da água, do solo e dos saberes locais esmagados por grandes latifúndios de monocultura.
Yes, I agree.	Female	Medicina Veterinária	Ensino Médio Completo	22	Four times or more	5	Yes	Ambiental e de bem estar animal	No	Palatabilidade.	Carne in vitro, proteína vegetal, etc.	4	It depends			Depende do sabor, dos estudos sobre segurança, etc.	Otimização da produção	Competição com a agropecuária (importância econômica brasileira), possíveis resíduos
Yes, I agree.	Female	Veterinária	Ensino Superior Incompleto	24	I do not eat meat	1	Yes	Bem estar animal, saúde, sustentabilidade	Yes		Sim, substitutos vegetais	3	Yes				Menor sofrimento animal, menor consumo de água	Caso seja uma realidade há um prejuízo para o produtor
Yes, I agree.	Female	Técnica em Meio Ambiente	Ensino Médio Completo	18	Four times or more	3	Yes	Um motivo seria que ela por ser uma carne mais barata se for ingerida toda hora pode te fazer mal.	Yes	Um dos motivos seria que você esta ajudando a indústria pecuáriasta a enriquecer e matar mais animais para a demanda, quanto mais demanda mais dinheiro e com isso mais mortes de animais.	Não, por morar na praia aqui é tudo caro coisas relacionadas a isso. Devo ter ouvido falar mais não lembro o nome.	1	Yes	Porque estaria com a consciência limpa e estaria parando de comer animais que são maltratados até chegar ao supermercado.			Parariam de matar animais para beneficio dos grandes empresários, e parariam de gerar esses alimentos por causa da demanda.	Eu acho que com a concorrência essa carne poderia ser cara, e as pessoas que forem vender essa carne, seriam alvo desses empresários que estão no poder do mercado.	Eu amei, por estudar 4 anos de técnico em meio ambiente, nunca ouvi falar sobre isso, já ouvi sobre a agricultura familiar e orgânicos sem agrotóxicos, acho um assunto super importante a ser discutido por todos não só pelas pessoas que estão estudando ou trabalhando nessa área do meio ambiente, e sim ter explanar para as pessoas que vão num mercado, numa feira, escolas estaduais e etc. Porque iss…
Yes, I agree.	Female	Professora	Pós-Graduação	49	Four times or more	4	No		No		Soja seria um deles.	2	It depends			Maiores esclarecimentos sobre o processo e protocolo.	Num primeiro momento, a queda do abate e menor risco de doenças já conhecidas transmitidas com o uso de alguns protocolos atuais.	Acredito que os malefícios tanto como benefícios só podem ser avaliados após maior conhecimento sobre o assunto.	Assunto que desperta interesse e nos faz refletir acerca de sustentabilidade e saúde.
Yes, I agree.	Female	Veterinaria	Ensino Superior Completo	30	Four times or more	5	Yes	Maus tratos aos animais	No		Não	1	Yes	Porque os animais deixariam de sofrer			Vida digna para os animais, redução da contaminação e poluição ambiental, redução de enfermidades	Desemprego, alto custo
Yes, I agree.	Female	Engenheira Civil	Ensino Superior Completo	25	Four times or more	5	No		No		Não	1	It depends			Se isso for me prejudicar a longo prazo não. São poucos alimentos industrializados que são realmente ideais para nós .	Menos desmatamento	Talvez uma falta de nutrientes nas pessoas.
Yes, I agree.	Male	Empresario	Ensino Superior Completo	36	I do not eat meat	1	Yes	Morte	Yes	Respeito a vida animal	Sim, várias leguminosas por exemplo	1	No		Não preciso disso!		Nenhum	Não sei
Yes, I agree.	Male	Estudante	Ensino Superior Incompleto	22	Four times or more	5	Yes	Alimentação de qualidade	No		Carne de soja, ovo	3	I do not know				Ter uma opção a mais	Não sei
Yes, I agree.	Female	Medicina Veterinaria	Ensino Superior Incompleto	18	Four times or more	5	No		Yes	O jeito como é exercido a fabricação de carne não me agrada por questoes de bem estar animal	Sim,a soja.	2	It depends			nao sei na verdade	Se fornecer o bem estar animal nao vejo problemas em usar tais metodos	Dependendo do jeito que é fabricado poderia causar algum tipo de problema aos consumidores
No, I don't agree.
Yes, I agree.	Male	Medico Veterinário	Pós-Graduação	33	Three times	5	No		No		Desconheço	2	It depends			Palatabilidade (necessitaria experimentar)	Diminuição do numero de abates.	Não diria malefício, mas algo a ser considerado seria a produção em larga escala.	Outro ponto a ser considerado seria o custo deste produto
Yes, I agree.	Female	Do lar	Ensino Superior Incompleto	32	Once	2	Yes	Consumo de hormônios e antibióticos aplicados nos animais, mal trato aos mesmos e digestão lenta da carne	Yes	Já os citei	Soja, batata doce, ovo	1	I do not know			Gostaria de ter certeza da segurança, parece muito estranho	Menos dano ao meio ambiente, dignidade aos animais, sem mortes desnecessária para atender a indústria	Não sei	Acredito que o futuro são as novas tecnologias, só espero que sejam usadas para umundo melhor.
Yes, I agree.	Male	Administrador	Mestrado	38	I do not eat meat	1	Yes	Violência, escravidão e desrespeito à vida	Yes	Já parei. Há 7 anos.	Não há nenhuma necessidade de carne da dieta humana.	4	I do not know			Parece interessante	Tecnologia e redução do sofrimento.	Nenhum
Yes, I agree.	Female	médica veterinária	Pós-Graduação	26	Three times	4	No		No		Não conheço um que possa substituir completamente, só reposição das vitaminas e minerais.	3	I do not know				controle de qualidade da carne	desemprego na cadeia rural
Yes, I agree.	Male	Veterinario	Pós-Graduação	27	Four times or more	5	No		No		Proteína de soja	2	It depends			Valor que o produto estará disponível no mercado, sabor, texturas.	Proteína animal mais barata	Imaginando uma completa substituição, ou substituição de quase 100% da carne pela “carne limpa”, acarretaria em: 1. Problemas sociais. Afetaria a cadeia produtiva como um todo, ao se transformar numa fonte mais barata e rápida de produção, os efeitos seriam de inviabilizar o produtor no campo, restringindo a produção a poucos playes. Além disso, todo o mercado ao redor da atividade produtiva iria…	Removed for anonymity preservation
Yes, I agree.	Female	Zootecnista	Pós-Graduação	33	Four times or more	5	No		No		Sim, a "carne de soja" e ' carne de jaca"	1	No		Porque não acho que deve ser bom! Prefiro carne animal mesmo		não vejo beneficios	Alto preço no mercado, desemprego para familias de produtores rurais
Yes, I agree.	Male	Empresario	Ensino Superior Completo	27	I do not eat meat	1	Yes	Crueldade, uso de recursos naturais	Yes	Respeito	Carnes vegeTais	5	No		Nao sinto necessidade		Menos pessoas comendo carne	Nenhum
Yes, I agree.	Male	Médico	Pós-Graduação	37	I do not eat meat	1	Yes	Insustentabilidade na produção sem que haja problemas ambientais. Morte animal. Bioacumulação Nojo Procedência duvidosa Etc	Yes	Já deixei. Não me parece certo usar uma vida senciente em pro da minha se há uma infinidade de alimentos vegetais cuja produção ja é de alta eficiência energética, protéica, saborosa etc.	Vegetais, cogumelos, algas, ovos, glúten, soja, leguminosas em geral.	5	No		Nojo É como se eu estivesse comendo um câncer retirado de um ser só para não desperdiçar os nutrientes. Até Incentivaria amigos que comem carne a comer, parece-me menos pior, mas eu mesmo não gosto da ideia de estar me alimentando de células de outro ser senciente.		Diminuição de intoxicações, menos resíduos sólidos em rios e sistemas hídricos. Menos sofrimento animal	Monotonia alimentar. Um organismo tem equilíbrios nutricionais que um tecido não tem. É como se comesse só farinha refinada, ou seja, deixa-se de lado todos os outros nutrientes. Outro fator é dar a falsa sensação de que aquele alimento não é animal.	A ideia de transformar o mercado e diminuir abatedouros é sensacional. Mas tendo conhecimento sobre nutrição, ovolacteovegetariana, não vejo muito sentido em desenvolver um trabalho que serviria para anestesiar o conceito sobre o consumo animal.
Yes, I agree.	Female	Estudante	Ensino Superior Incompleto	18	Four times or more	4	Yes	Condições de criação e impactos ambientais (pela quantidade).	No		Não	1	It depends			Da procedência/quantidade de informações sobre aquela carne de chegaria até mim.	Menos impacto ambiental, mais qualidade de vida, sustentabilidade.	Excesso de processos industriais.
Yes, I agree.	Female	Vendas	Ensino Superior Completo	54	Four times or more	5	Yes	Apesar de gostar muito, não gosto de pensar no sofrimento dos animais	Yes	Por amor aos animais	Nao	1	Yes	Porque não sfetariamos nossos animais		Dessa carne	O não sofrimento dos animais	O homem arranjaria um jeito de enganar ..	Adorei a intenção de vcs , nos fazem refletir sobre o assunto , animais ..
Yes, I agree.	Female	Farmacêutica	Pós-Graduação	36	Four times or more	2	I do not know	Algumas enfermidades e próprio envelhecimento da pele podem ter relação ao alto consumo de carnes em geral ( bovinos, suínos , aves e peixes)	Yes	Pelos mesmos motivos citados na resposta anterior.	Sim, em restaurantes veganos há varias opções interessantes . Proteínas de origem vegetal .	1	I do not know			Ela carregaria o histórico genético do seu “progenitor”certo ? Porém , poderiam , eventualmente surgir algumas alterações genéticas durante seu crescimento celular? Que controle minucioso teriam ? A ideia é brilhante!	Produções em larga escala , sem sofrimento animal (espero),sem impedimentos ambientais ou biológicos ( doenças , desastres,etc). Talvez consumir com a consciência mais tranquila ...	Custo alto ( muito provavelmente), monopólio das carnes? Qual o impacto disso a longo prazo ?	Removed for anonymity preservation
Yes, I agree.	Female	Bióloga	Pós-Graduação	25	Four times or more	4	Yes	As condições de criadouros e matadouros	No		Proteína de soja	1	Yes	Porque parece ser uma boa alternativa e ambientalmente mais limpa, sem envolver o sofrimento do animal mas com sabor parecido.			Ter a opção e poder escolher uma alternativa melhor.	Acredito que o custo seria mais elevado e que a indústria da carne faria de tudo para não perder o seu mercado.
Yes, I agree.	Female	Advogada	Pós-Graduação	29	Three times	4	Yes		Yes	Questões éticas referente a produção, abate.	Não	1	Yes	Pela crueldade que é praticada contra os animais			O fim de matadouros e do sofrimento animal	Não sei
Yes, I agree.	Female	Medicia veterinária	Pós-Graduação	40	Four times or more	4	Yes	Sistemas de criação onde não se respeita o bem-estar animal	Yes	Para não consumir produtos provenientes de animais que sofreram	Não	1	Yes	Para experimentar			O fim dos sistemas de criação em que animais são tratados como unidades de produção e não como seres sencientes que são	Talvez para a saúde
Yes, I agree.	Male	Direito	Ensino Superior Incompleto	23	Three times	4	No		No		Não	1	I do not know				Menos agressão aos animais, mais diversidade e opção de escolha por parte do consumidor	Não tenho conhecimento suficiente para apontar possíveis malefícios	Acredito que a problemática que cerca o consumo de carne se da por conta da nossa cultura de comer carne todos os dias. O que acaba por tornar a indústria muito mais agressiva neste setor visando vencer a demanda de consumo.
Yes, I agree.	Female	Estudante	Ensino Superior Completo	24	I do not eat meat	1	Yes	Propensão a diversas doenças, graves impactos negativos no meio ambiente e energia negativa provinda do processo de abate	Yes	Compaixão, saúde, meio ambiente	Soja e seus derivados, legumes, vegetais, grãos, etc	2	It depends			Se os animais não sofressem para a extração das penas, sim	Saudabilidade e consciência	Dependendo da formulação, pode não ser saudável e pode não ser aprovado o sabor pela maioria	Seria maravilhoso se pudéssemos ter acesso a esse tipo de alimentação. Mas infelizmente acho que a maioria da população não consumiria apenas por não ser carne de verdade.
Yes, I agree.	Male	Zootecnista	Pós-Graduação	29	Four times or more	5	Yes	Maus tratos aos animais de produção.	No		Carne sintética criada em laboratórios.	3	Yes	Pelo menos experimentar. E tendo um sabor agradável, certamente mudaria os hábitos de consumo.			Com toda certeza ganhos ambientais e Bem Estar dos animais de produção.	Crise econômica. Muitas pessoas vivem do agronegócio, da produção animal. Temos que pensar também nesse aspecto.
Yes, I agree.	Female	Profissional de relações públicas	Ensino Superior Incompleto	22	Four times or more	5	No		No		Não	1	No		Carne animal é mais completa em questão nutricional e com certeza mais saborosa		Nenhum	Atrapalhar a agricultura tradicional
Yes, I agree.	Male	Zootecnista	Ensino Superior Completo	26	Four times or more	5	No		No		Totalmente ou Parcialmente ? Em que aspecto (Nutricional ,Cultural, Econômico?)	1	Yes	Se a carne limpa for igual ou superior em termos nutricionais, de palatabilidade e preço, com certeza sim!			Sendo igual ou superior nos aspectos citados acima , o fator segurança alimentar sem dúvida seria o maior benefício para as pessoas.	Dentro este contexto da superioridade ou igualidade nas características de preço , valor nutricional e palatabilidade, a cadeia produtiva de aves poderia ter um grande concorrente.	Acredito que o entendimento do comportamento e preocupação com o bem estar animal é fundamental para qualquer sociedade civilizada, humanizada e pensante. Colocar-se sobre a perspectiva dos animais obriga-nos a entender o modo como a natureza opera e se inteligentes fomos, usamos esta sabedoria em nosso favor. Essencial também é aliar todo este conhecimento e desejo de proporcionar uma vida digna…
Yes, I agree.	Female	Marketing	Pós-Graduação	35	I do not eat meat	1	Yes	Impacto ambiental, problemas de saúde, crueldade animal...	Yes	A produção de carne é muito nociva ao meio ambiente, devido ao desmatamento, consumo e poluição das águas e do ar. Ao saúde do ser humano já que são carnes adulteradas e em processo de putrificação, que podem gerar os mais diversos tipos de cancer segundo a OMS. E a causa animal, porque a forma como são explorados, confinados, transportados e mortos é muito cruel.	Grãos em geral - feijões, lentilhas, grãos de bico, quinoa, etc.	3	Yes	Apesar de ser ainda é muito novo e ei ter um certo receio se não faz mal ou se é 100% ético. Acredito ser uma solução, porque as pessoas não querer parar de comer carne.			Os animais agradecem, poderão viver livres. A natureza agradece porque os poluição, desmatamentos e desperdícios poderiam diminuir drasticamente. E seria uma nova geração de renda para economia.	O Brasil que é dependente do agronegócio iria sentir o impacto econômico e desemprego. Mas acredito que seria transitório.	Ótima iniciativa. Espero do fundo do coração que consigam encontrar uma alternativa ética para o consumo de carne e contribuam para salvar nosso planeta.
Yes, I agree.	Female	Estudante	Ensino Superior Incompleto	25	Four times or more	3	No		Yes	Se houver uma alternativa tão gostosa quanto sim	Não	1	Yes	Ecologicamente correto e deve ser igual (textura e sabor) da de hoje em dia			Bem estar animal e saúde humana	Talvez alto custo	Adorei saber um pouco sobre esse assunto
Yes, I agree.	Female	Pedagoga	Pós-Graduação	35	Three times	5	No		No		Soja, legumes, jaca	2	Yes	Se for uma alternativa mais saudável e mais barata		Conhecimento	Mais opções para o consumidor	Não sei
Yes, I agree.	Female	Estudante de Direito	Ensino Superior Incompleto	21	Four times or more	4	No		No		Ovos, leite, e suplementos alimentares.	3	Yes	Porque parece nutritivo/humaniza a produção/ direitos dos animais.			Custo de produção, espaço, nutrição.	A desigualdade social exite. Provavelmente a carne in vitro será cara, vendida como algo saudável/luxo e apenas consumida por uma parcela pequena da população, enquanto para a parcela sem condições, a carne de baixa qualidade continuará a ser produto raro na mesa. Dependendo de como será comercializado, será elitista. Em um mercado de consumo como o atual, onde o saudável é o "fitness", e o "fitn…	Acredito que o primeiro passo para garantir os direitos dos animais, é garantindo os Direitos Humanos. Se não tratamos nossos semelhantes com dignidade, jamais trataremos os animais com humanidade.
Yes, I agree.	Female	Farmacêutica	Pós-Graduação	36	Four times or more	2	I do not know	Algumas enfermidades e próprio envelhecimento da pele podem ter relação ao alto consumo de carnes em geral ( bovinos, suínos , aves e peixes)	Yes	Pelos mesmos motivos citados na resposta anterior.	Sim, em restaurantes veganos há varias opções interessantes . Proteínas de origem vegetal .	1	I do not know			Ela carregaria o histórico genético do seu “progenitor”certo ? Porém , poderiam , eventualmente surgir algumas alterações genéticas durante seu crescimento celular? Que controle minucioso teriam ? A ideia é brilhante!	Produções em larga escala , sem sofrimento animal (espero),sem impedimentos ambientais ou biológicos ( doenças , desastres,etc). Talvez consumir com a consciência mais tranquila ...	Custo alto ( muito provavelmente), monopólio das carnes? Qual o impacto disso a longo prazo ?	Removed for anonymity preservation
Yes, I agree.	Female	Médica Veterinária	Pós-Graduação	39	I do not eat meat	1	Yes		Yes	Para não contribuir com a matança de animais.	Grãos, grão de bico, pts, produtos de soja	1	Yes	Para experimentar, curiosidade.			Maiores opções de consumo, mais pessoas poderiam se tornar vegetarianas.	Não sei.
Yes, I agree.	Female	Estudante	Ensino Superior Incompleto	23	I do not eat meat	1	Yes	Sofrimento animal	Yes	Pelo bem estar animal	Carne de soja	1	I do not know			Dos custos	Menor consumo e sofrimento de animais	Não sei
Yes, I agree.	Female	Fisioterapia	Ensino Superior Completo	23	Four times or more	2	Yes		Yes	Por pena dos animais	Carne de soja	1	I do not know				Mais humanismo com os animais	Não sei
Yes, I agree.	Male	Estudante	Ensino Médio Incompleto	17	Four times or more	2	Yes	Maltrato aos animais	Yes	Melhora na saúde e não-apoio a industria da carne	Lentilha, Grão-de-Bico, Soja, Tofu	1	Yes	Parece ser a melhor alternativa para sanar váááários problemas que temos hoje			Melhora na saúde, diminuição do maltrato aos animais	Nenhum.
Yes, I agree.	Female	Estudante	Ensino Superior Incompleto	22	Four times or more	5	I do not know		No		sim , soja	2	Yes	acho que melhoraria o sistema em geral.			nao gosto de ver animais morrendo	talvez mais produtos químicos sejam utilizados juntos, e fique um veneno para o corpo	Gostei da proposta.
Yes, I agree.	Female	Veterinária	Pós-Graduação	41	Four times or more	5	No		No		Vegetais possuem proteínas, contudo, determinados aminoácidos (os essenciais) não são encontrados nas proteínas de ordem vegetal.	1	Yes	Parece-me algo totalmente factível e sustentável, haja vista tantos avanços na área de cultivo celular e celulas troco. Portanto, o que fpi mostrafo no vídeo parece que poderia se tornar real. E seguro (alimento seguro).			Reduziríamos muito os maus tratos na produção animal, haja vista que poderíamos mudar a forma de produção de proteína animal. Também teríamos benefícios em relação à segurança microbiológica dos produtos cárneos a partir da produção in vitro.	Não sei dizer, mas teríamos, provavelmente, uma desvantagem = características organolépticas da nova proteína. O sabor desta proteína animal produzida in vitro, como será????
Yes, I agree.	Female	Médica veterinária	Pós-Graduação	41	Four times or more	5	No		No		Não	2	Yes	Acredito que o consumo de carne deve ser reduzido tanto por questões ambientais, de sustentabilidade e inclusive para saúde humana.			Ambiental e para saúde humana	Não vejo nenhum
Yes, I agree.	Female	Secretaria Municipal da Saude - vigilancia sanitaria	Pós-Graduação	38	Four times or more	4	Yes	Porções muito grandes são desnecessárias. Há que se saber a procedência da carne, de preferência pra criações extensivas, orgânicas e que prezam pelo bem estar animal	No	Já Tentei, mas sinto falta da proteína animal. Infelizmente no BR quase só se encontra PTS e a origem da soja também é complicada, acaba com a fauna e flora local enquanto a criação a pasto ainda tem "simbiose" com a fauna e flora local. Outro problema é que a ingestão diária de proteína necessária nunca é suprida somente pela proteína vegetal (a sociedade BR de nutrição indica que pra suprir as …	Leguminosas, proteína texturizada de soja (pts), ovos, leite e derivados	2	It depends			O vídeo é uma propaganda que, como qualquer propaganda, mostra só o lado "bom" da história. Não como frituras, então comer nugget de frango não é alternativa. Qual será a consistência da carne de laboratório? E o sabor? Experimentaria a carne antes pra poder dar um parecer se iria comer ou não (nugget de frango não é inteiramente carne, Tem amido e outros ingredientes na composição). Ainda tenho …	Tudo depende da resposta às perguntas que fiz na resposta do item 13. Mais: é viável economicamente essa produção da "agricultura celular"?	Vide resposta ao item 13, tudo depende...	Já comentei as respostas anteriores.
Yes, I agree.	Male	Analista FInanceiro	Ensino Superior Completo	23	I do not eat meat	1	Yes	A forma que a carne animal é obtida beira o absurdo quando se trata de bem estar do ser vivo.	Yes	Pensando no bem estar animal, preservação de recursos hídricos e preservação do meio ambiente.	Alimentos a base de soja, grãos em geral e muito mais.	4	It depends			Existem tipos de carnes que não suporto o sabor/cheiro.	Diversos, sendo que além do bem estar animal que deve ser o foco principal desse projeto. O espaço para produção desses novos alimentos é menor quando comparado ao método atual. A emissão de gases poluente diminuirá, consequentemente diminui gastos com problemas de saúde. Preservaremos água, recurso esse que vem muito se pensando em como criar formas de economizar. E chego a arriscar em dizer que…	Inicialmente os custos.	Quero acreditar que o ser humano não criará barreiras para chegarmos a uma forma de produção de produtos para consumo humano (cosméticos, alimentos entre outros) sem que tenha outro ser vivo que não seja plantas que tenha que servir de fonte de matéria prima. Por isso, precisamos disseminar esse conhecimento de fontes alternativas para que as pessoas saiam do pensamento comum de que somos os mais…
Yes, I agree.	Male	Zootecnia	Ensino Superior Incompleto	22	Four times or more	3	No		No		sim. grãos com alto teor proteíco	3	It depends			Da qualidade e sabor	Redução de resíduos causados pela alta densidade da produção animal e da produção animal em sí. Alcance à locais de extrema probreza onde as pessoas não possuem alimento. Modificação cultural e social a longo prazo.	Alto custo de produção e de produto com maiores preços que a carne de origem animal (a curto prazo), impossibilitando a respectiva concorrencia e assim atraindo um consumidor restrito.
Yes, I agree.	Male	Informática	Ensino Superior Completo	36	Four times or more	5	Yes	Sustentabilidade	Yes	Existência de alternativas viáveis para proteína	Soja e derivados, leite, ovos	2	Yes	É carne, e não precisa criar e matar animais, porquê não?			Principalmente a sustentabilidade	Relutância na adoção e alto custo	Enquanto o preço não for próximo ou inferior ao da carne animal, não vai dar certo.
Yes, I agree.	Female	Estudante de psicologia	Ensino Superior Incompleto	20	Four times or more	1	Yes	Abuso, crueldade, não necessidade da carne animal na dieta humana, alterações climáticas, questões ambientais, etc.	Yes	Me identifico com os ideais vegetarianos/veganos.	Qualquer produto que possua proteínas e vitaminas.	2	Yes	Por conta da diminuição dos problemas ambientais e a valorização da vida animal! :)			(mesma resposta que a pergunta 13)	Não penso em malefícios, apenas na demora que existirá para que esses produtos existam no nosso cotidiano.	Ansiosa pra que essa alternativa seja acessível para todos! Apesar das fontes de proteínas e vitaminas vegetais, não consegui me manter vegetariana por conta da saúde. Espero poder em breve não participar mais da morte animal!
Yes, I agree.	Male	Estudante	Ensino Superior Incompleto	22	Four times or more	1	Yes	Aquecimento global proveniente de gás metano (25x mais poluente que o carbono), exploração animal desenfreada, desmatamento das áreas verdes em prol de espaço para gado.	Yes	Já fiz antes mas, acredito que falta acessibilidade à produtos de qualidade e sem preços abusivos.	Produtos industrializados (?) Se sim, carnes sintéticas (bacon vegano), etc.	2	Yes	Afinal seria um método cruelty free de se comer carne. Sem falar nos impactos diretos ao desperdício, churrascarias deixariam de existir (espero eu) afinal, um processo desse não pode ser barato e também não deve ser produzido como é produzida a carne real hoje			Muitas doenças são provenientes do consumo da carne, já li sobre estudos que afirmar que câncer e diabetes estão ligados a isso. Sem falar que a caça, para alimentação nos países com os menores IDHs do planeta, poderia deixar de existir, crendo que a logística para uma comida fresca até esses países deixaria de ser um problema.	Como toda grande mudança, sempre haverá alguém contra. Seja por ideais políticos, religiosos, pessoais, etc.	Excelente vídeo, não o conhecia e com certeza compartilharei com todos que eu conheço, que colhamos frutos desta pesquisa com um tema extremamente necessário. Obrigado pela iniciativa.
Yes, I agree.	Female	Médica Veterinária	Pós-Graduação	45	Three times	2	No		No		Soja , ovo	1	It depends			Irá trazer malefícios a nossa saúde?	Não matar os animais	Não sei
Yes, I agree.	Male	Administrador	Ensino Superior Incompleto	28	Four times or more	3	No		Yes	Nenhum motivo em especifico... Se algum dia me der vontade, e tiver fácil acesso a substitutos, não teria problema em substituir.	Feijão, grãos, nozes sementes.	1	It depends			Custo, e quanto essa "mutação" gerado em vitro, o que traria ao meu corpo. Como meu corpo faria a digestão desse alimento e qual a diferença da digestão do convencional com o produzido em vitro.	Eu acho que essa não é uma pergunta que precisaria de alguma opinião e sim um estudo para ser respondida.	Eu acho que essa não é uma pergunta que precisaria de alguma opinião e sim um estudo para ser respondida.	...
Yes, I agree.	Female	Vigilância Sanitária Municipal / Farmacêutica	Pós-Graduação	60	Four times or more	3	Yes	Eu amo qualquer animal....esse é o problema	Yes	P/ não compactuar com o sofrimento deles	Carne de soja	1	I do not know				Muitos animais seriam poupados	Eventos Adversos a médio e longo prazo, após o consumo em larga escala	Gosto da ideia
Yes, I agree.	Female	Médica Veterinária	Pós-Graduação	40	Four times or more	5	No		No		Soja, laticínios, ovos, leguminosas em geral, cogumelos comestíveis.	2	No		Porque não sei qual o método do cultivo celular. Mitose comum? Estimulada pelo quê? Clonagem? Tem interferência nas enzimas de reparo? Qual o tamanho do investimento e da área destinada a esta produção? Qual o gosto? Na prática, é tudo vivo.		Talvez atinja um nicho de consumidores específicos.	Preço alto, sabor duvidoso.	Se o objetivo for o convencimento da população, entendo que há necessidade de melhor esclarecimento sobre a metodologia usada.
Yes, I agree.	Male	Representante Financeiro	Ensino Superior Incompleto	23	Four times or more	4	No		No		cogumelos	5	Yes	aparenta ter um aspecto de qualidade			diminuição de area de campo para pastagem	demora e aumento de custo na produção dos produtos
Yes, I agree.	Female	Saúde/Estudante de medicina	Ensino Superior Incompleto	24	Four times or more	4	No		No		Sim. Proteína de soja e ovo	1	Yes	Se for boa, por que não?			Redução de desmatamento para criação de pastos	Possível intolerância ou alergias em algumas pessoas?
Yes, I agree.	Male	Biólogo	Pós-Graduação	42	Four times or more	3	Yes	Excesso de gordura animal, contaminação, fraude, carne estragada, corantes, tumores, prions, hormônios, virus, parasitas, etc	Yes	Saúde e bem estar físico e emocional	Sim, vários alimentos de origem vegetal (raízes, tubérculos, folhas, frutos, castanhas), microrganismos, preparados fermentados, cogumelos, mel, ovos, etc	4	It depends			De vários fatores, principalmente sobre questões teratogênicas, transmissão de tumores, condições de cultivo.	Infinitos, a começar pela higiene dos alimentos, eliminação de abatedouros, eliminação de resíduos destes, bem estar animal, bem estar ambiental, bem estar humano. Num futuro, diferentes tipos de animais poderiam prover material celular para produção de diferentes sabores e texturas de tecidos musculares.	Talvez os custos, que parecem ser elevados. Como mencionei, também existem as questões de biossegurança quanto aos príons e tumores.
Yes, I agree.	Female	Veterinaria	Pós-Graduação	30	Four times or more	5	No		No		Nao	1	No		Pra que?		Nenhuma	Producao e inspecao
Yes, I agree.	Male	Engenharia Civil	Ensino Superior Incompleto	23	Four times or more	4	Yes	Não é sustentável principalmente pela água e área ocupada, e principalmente desmatada para criação e produção de grãos para alimentar os animais.	Yes	Salvar o planeta.	Grãos.	2	Yes	Porque é carne.			A diminuição do impacto causado pela agropecuária.	Talvez o monópolio de quem as produz e o alto custo em decorrência disso ou pela pouca procura.
Yes, I agree.	Male	Pesquisador	Doutorado	30	Four times or more	5	No		No		Ovos	1	It depends			Garantia nutricional e salutar	Atender pessoas com distúrbios alimentares relacionados a proteína animal e vegetarianos por proteção animal	Tumorgenicos e desequilíbrio nutritivo
Yes, I agree.	Female	cineasta	Ensino Superior Incompleto	50	Four times or more	5	No		Yes	Se não fizesse bem para minha saúde	Proteína vegetal	1	Yes	ótima alternativa			Melhora na saúde coletiva	Temos q ver os resultados
Yes, I agree.	Female	Estudante	Ensino Superior Incompleto	22	I do not eat meat	1	Yes	O consumo de carne em grande escala, como ocorre em muitas lugares do Brasil possui grande impacto ambiental. Esse impacto ocorre tanto através do desmatamento para a plantação de ração, assim como na criação de pastos. A enorme quantidade de água consumida por esses animais também gera grande impacto na natureza. Levando em conta que existem mais bovinos que humanos no Brasil, ainda sem levar em…	Yes	Já deixei de comer à mais de um ano. Deixei de comer primeiramente por motivos morais, por acreditar que bois, vacas, aves e porcos devem ser tratados com tanto respeito quanto outros animais como gato e cachorro. Posteriormente comecei a me conscientizar mais a respeito do impacto ambiental no consumo de carne, o que reafirmou mais ainda a minha decisão de não financiar essa industria.	Se for em relação a função da carne em disponibilizar proteína, sim. Existem muitos alimentos que contém proteína, uns em mais e outros em menos quantidade. O arroz e o feijão, por exemplo, é uma ótima combinação para suplementar a proteína, assim como outros grãos como: quinoa, grão de bico, lentilha, etc. Leguminosas também são uma ótima fonte, assim como a proteína de soja, que se assemelha a …	2	It depends			Depende se o laboratório que irá produzir essa carne, ao usar o animal para fazê-la, não cause sofrimento ao animal.	Acredito que no início não seria acessível a grande parte da população, principalmente a camada mais popular. Mas como muitos produtos que entraram no mercado e obtiveram sucesso e com isso, se tornaram acessível para grande parte da população, acredito que isso possa ocorrer também com a carne artificial. A partir disso, os efeitos na natureza podem ser tremendos, diminuindo o desmatamento e o d…	Não consigo pensar em um malefício. Somente que no começo os benefícios não serão tão visíveis justamente por depender de poderes aquisitivos altos para ter acesso a esse produto, assim como uma mudança na cultura.	Como vegetariana, gostei muito de participar do questionário, e acredito que esse tipo de assunto é muito relevante e deve ser cada vez mais propagado. Parabéns pela iniciativa.
Yes, I agree.	Female	Estudante	Ensino Superior Incompleto	21	Four times or more	5	I do not know		No		Não	1	I do not know				Bom para vegetarianos, veganos	Sociedade nao pode aceitar bem, gosto
Yes, I agree.	Female	Tecnico radiologia	Ensino Superior Completo	50	I do not eat meat	1	Yes	Sofrimento animal e o mal que faz para saúde, visto que os animais criados para abade Fazem uso abusivo de hormônios e antibióticos . Além de ser insustentável para o planeta	Yes	Citados acima	Não nem nunca precisei	1	No		Ainda não sei a consequência disso a longo prazo e por que me acostumei a me alimentar sem carne		Se provado que não haveria problemas futuros ( para a saúde) o benefício seria a sustentabilidade do planeta	Como sei que nosso organismo desenvolve-se a partir do alimento que ingerimos ( além de fatores ambientais) , Não sei se está reprodução celular não causaria alguma mutação maligna na nossa reprodução celular. Não tenho conhecimento para isso
Yes, I agree.	Male	Administração	Pós-Graduação	45	Four times or more	3	No		No		Sim, carne de soja	1	No		Tenho seletividade alimentar e não tenho os mínima vontade de experimentar		Não sei	Não sei, talvez o prejuízo para o agronegócio e migração para as grandes cidades
Yes, I agree.	Male	Economista	Ensino Superior Completo	30	Four times or more	3	No		No		Carne de soja	2	Yes	Não tem impacto na natureza			Redução da poluição	Aumento do valor da carne
Yes, I agree.	Female	Eng civil	Ensino Superior Completo	39	Four times or more	5	No		No		Soja, grão de bico, ovo	1	Yes	Por não maltratar animais			Reduzir a exploracao animal	Imagino que nenhum
Yes, I agree.	Female	Engenheira	Ensino Superior Completo	50	Four times or more	5	No		No	A proteina animal sem excessos, tem seus beneficios na alimentação	Carne de soja, peixes etc	1	No		Não me agrada o fato de ser artificial, preferiria substituir então por outra classe de alimento, como vegetais, graos, peixe. Além de quê, esse tipo de carne, com certeza, ainda demanda observação durante um longo período de anos, p/ verificação de eventuais efeitos negativos ou aparecimento de doenças, tais como câncer, etc, nos seres humanos (proveniente de seu consumo...)		Países sem condições de diversas ordens...Inclusive espaço físico pra criação de rebanhos, etc e q tenham dificuldades pra importação da carne normal, poderiam produzir sua própria carne...	Produto artificial, sem histórico de pesquisa (em dezenas de anos) de seu efeito a longo prazo para consumo..
Yes, I agree.	Male	Tecnologia	Ensino Superior Completo	56	Four times or more	4	No		No		Soja	3	No		Porquê não é carne. É um produto artificial altamente processado. Prefiro orgânicos.		Nenhum.	Desemprego, concentração de meios de produção para grandes corporações, falta de regulamentação e mercado manipulável.
Yes, I agree.	Male	Zootecnista	Pós-Graduação	32	Four times or more	5	No		No		Nutricionalmente não conheço nenhum substituto que tenha o perfil ideal de aminoácidos que exigimos	4	No		O problema não é o alimento e sim os métodos utilizados para crescimento celular. Muito estudo e anos de pesquisa precisam ser desenvolvidos para demostrar que essa carne não seria carcinogência para eu me alimentar dela.		Eficiência na produção, menor área utilizada, redução da poluição ambiental e sustentabilidade	Talvez efeitos futuros não esperados à saúde humana	Interessantíssmo. Apoio este ponto de vista que pode ser o futuro da alimentação humana. No entanto deve-se desevnvolver muita pesquisa para eviar riscos a saúde pública futuros.
Yes, I agree.	Female	Veterinária / Professor Universitário	Pós-Graduação	32	Three times	4	Yes	Forma de criação	No		Produtos lácteos, derivados de soja e outros grãos, ovos	4	Yes	Ppr não haver morte de animais			O maior benefício seriam para os animais.	Aceitação pública
Yes, I agree.	Female	Psicóloga	Ensino Superior Completo	24	Four times or more	5	No		No		Conheço apenas derivador de soja	1	Yes	Sou muito fã de carne, e seria ótimo poder comer uma carne que não trouxesse malefícios para o meio ambiente.			Preservação do meio ambiente, mais investimento em tecnologia.	Acredito que poderia trazer resistência, como qualquer coisa nova. E também não sei qual seria a questão de valores, imagino que o valor seja alto.	Sinceramente eu nunca havia ouvido falar sobre esse tipo de alimentação, também não sei se entendi muito bem como funciona o processo de criação da carne a partir de tecidos vegetais, mas acredito que seja algo que venha para beneficiar!
Yes, I agree.	Female	Psicologia	Ensino Superior Completo	23	Twice	1	Yes	Torna a digestão lenta, não me faz bem, assim como gera um grande impacto ambiental	Yes	não como carne pelo impacto ambiental	vegetais, grãos, legumes, frutas, sementes	1	No		não gosto da ideia de comer algo produzido de forma tão artificial		mais comida para alimentar as pessoas	é um produto criado em laboratorio, ainda dependeriamos de animais, não sei qual seria o preço desse produto
Yes, I agree.	Female	Estudante medicina veterinária	Ensino Superior Incompleto	23	Twice	3	Yes		Yes	Problemas sanitários e éticos, a forma de abate é grosseira e muitas vezes não leva em consideração o bem estar e sentimento do animal	Não	1	It depends			Acho que ainda falta um pouco mais de estudo	Encerrar o abate de animais	Encarecimento do produto, não suprir a necessidade da população
Yes, I agree.	Male	Estudante	Ensino Superior Incompleto	20	Four times or more	2	Yes	Maltrato e desrespeito aos animais	No		Legumes e sementes.	1	Yes	Pois nenhum animal sofreu, além de ser mais saudável			Economia com cuidado e áreas para animais.	Maioria da população não aceitaria, além de provavelmente ser um processo caro.
Yes, I agree.	Female	Psicologia	Ensino Superior Incompleto	19	Three times	3	Yes		Yes	A forma como a indústria trata os animais	Carne de laboratório	1	Yes				Preservação do meio ambiente	Concorrência com as indústrias	Não sei
Yes, I agree.	Female	educação	Pós-Graduação	31	Once	3	Yes	Moral (dignidade, amor e respeito pela vida para os animais), ecológico ( a produção de carne exige muita água e espaço, tanto para a criação dos animais em si, quanto para produção de alimento - soja e milho, por exemplo. Cultural (acho comida vegetariana mais rica e saborosa)	Yes	Amor pelis animais	Cogumelos, clara de ovos, grãos...	1	Yes	Porque me parece sustentável e me parece ser uma alternativa pra acabar definitivamente com a crueldade contra os animais.			Muitos, sobretudo uma relação de profundo respeito aos animais	Talvez seja muito caro
Yes, I agree.	Female	Estudante/Eng. Cartográfica	Ensino Superior Incompleto	19	I do not eat meat	1	Yes	poluição do meio ambiente, gastar muita água, desmatamento, prejudica a saúde entre outros...	Yes	poluição do meio ambiente, gastar muita água, desmatamento, prejudica a saúde entre outros...	Couve, brócolis, berinjela, soja, grão de bico, frutas, em geral todos os legumes substituem...	3	Yes	Porque é exatamente a mesma porém sem a necessidade de tratar cruelmente a vida.			Substituiriam o sacrifício animal, comida boa sem causar dor e sem doenças.	Algumas pessoas iam achar estranho no início.	Espero que esse tipo de alimento seja acessível a todas as pessoas, se der certo, voltarei a comer carne!
Yes, I agree.	Female	Funcionária pública aposentada	Ensino Superior Completo	60	Three times	3	No		No		Não conheço	1	No		Teria que provar!	Se gostar	Acho que seria benéfico pra saude	Nao sei
Yes, I agree.	Female	Estudante	Ensino Superior Incompleto	19	Four times or more	5	No		No		Proteína de soja	1	Yes	Pois não parece ter ponto negativos, além de não ter a necessidade de matar o animal, gastar fontes para criar esse animal para o abate e ainda muitas vezes poluir o ambiente nesse processo, parece uma solução justa.			Controle de qualidade; possivel custo benefício; cuidado com o meio ambiente e animais.	Não os vejo.	Espero que essa saída na obtenção de carne seja real, e acessível o mais rápido possível.
Yes, I agree.	Female	Estudante	Ensino Superior Incompleto	35	Four times or more	5	No	De animais como tartaruga, coelho, rãs, lagartos, cães...penso que só em casos onde a necessidade seja extrema	No		Desconheço	1	It depends			Do gosto e do valor e se realmente não fizer algum mal a saúde.	Menos matança	Se gerar câncer o consumo maciço desse tipo de carne	Achei interessante, realmente não possuia nenhum conhecimento sobre o assunto.
Yes, I agree.	Female	Advogada	Pós-Graduação	36	Four times or more	5	Yes	Sofrimento animal.	Yes	Evitar sofrimento animal.	Produtos de origem vegetal com quantidade de proteína equivalente	1	Yes	Para o bem da coletividade, do planeta e sem sofrimento animal.			Evitar a morte de tantos animais. Menos toxinas na alimentação. Alimentação mais saudável.	Custo econômico de produção e repasse ao consumidor.
Yes, I agree.	Female	Biologia/professora ensino superior	Doutorado	55	Four times or more	4	No		No		Derivados da soja	1	Yes	Confiança no processo			Alternativa para um consumo cada vez maior por conta do aumento do número de pessoas no planeta	Desconheço
Yes, I agree.	Male	Engenheiro	Ensino Superior Completo	23	Four times or more	5	No		No		Proteínas de origem vegetal	4	Yes	Para experimentar			Diminuição dos custos	Grande dependência da indústria. Se a produção de tornar viável, a tendência é que o homem dependa cada vez mais da produção industrial manipulada.
Yes, I agree.	Male	Estudante de graduação	Ensino Superior Incompleto	21	Four times or more	4	No		No		Algum produto rico em proteína, como o ovo e a PTS	1	Yes	Não vejo motivos para não comer. Ao meu ver, a carne limpa só trás benefícios para nós e para o mundo			A humanização das pessoas, a queda no desmatamento e poluição de rios e talvez a queda no preço das carnes.	Talvez o gosto não fosse o mesmo.
Yes, I agree.	Female	Estudante	Ensino Superior Incompleto	20	I do not eat meat	1	Yes	Além de colaborar com o sofrimento animal, a pecuária é a grande responsável pelo desmatamento de áreas florestais e pela liberação de gases do efeito estufa. E, ainda, contribui para que o problema da fome no mundo se torne mais difícil de ser resolvido, tendo em vista que a melhor e maior parte da produção da agricultura é reservada à alimentação dos animais destinados à produção.	Yes	I do not eat meat carne há quase 1 ano, pela minha saúde, por não querer contribuir para o sofrimento animal e para que outras pessoas se inspirem a melhorar.	Em relação à nutrição, a proteína de soja texturizada (pts), o tofu (soja fermentada), lentilha, feijão, leite de soja e castanhas. Em relação à aparência, carnes vegetais (feitas a partir dos alimentos já citados) ou, carnes processadas em laboratórios, obtidas por culturas in vitro.	3	I do not know				A quantidade de animais mortos para o consumo diminuiria e o sofrimento vivido por eles também (o que compactuaria com o objetivo das pessoas que se rotulam vegetarianas e veganas), não seria mais necessária a manutenção de abatedouros e métodos cruéis realizados neles, a quantidade de água desperdiçada durante o processo e criação dos animais seria reduzida.	A recepção por parte da população pode não ser das melhores, visto que produtos criados em laboratório ainda não uma incógnita para a maioria das pessoas. Portanto, os efeitos causados pela carne limpa devem ser estudados com cautela.
Yes, I agree.	Female	Financeiro	Pós-Graduação	48	Three times	1	No		Yes	Não me faz falta	Não	1	It depends			Depende do gosto	Diminuir o excesso de consumo de carne vermelha	Os produtores que vivem dessa atividade
Yes, I agree.	Female	Fisioterapeuta	Pós-Graduação	52	Once	1	Yes	Eccessso de gorduras e hormônios	Yes	Ela tinha própria saúde	Soja,legumes ricos em proteína tipo couve mineira	1	It depends			Se comprovada a sua forma limpa de fabricação	Conheço pra opinar	Não tenho conhecimento pra opinar
Yes, I agree.	Male	Estudante	Ensino Médio Incompleto	17	Four times or more	3	Yes	O abate	Yes	A intenção de uma vida mais sustentável	Sim, a soja	2	Yes	É uma carne limpa, sem matadouros, sem sangue			Uma melhor qualidade de vida para os animais, menor desmatamento	Nenhum
Yes, I agree.	Male	Estudante	Ensino Médio Incompleto	17	Four times or more	5	No		No		Não existe	1	No		Por que n é carne		Nenhum	Mais comidas artificiais na dieta
Yes, I agree.	Female	Estudante	Ensino Médio Completo	16	I do not eat meat	1	Yes	O gasto da água nos kg de carne consumidas, desmatamentos devido à agropecuária e matar animais sem razão alguma	Yes	Já sou vegana, não vejo motivos para consumir a carne, existindo varias proteínas vegetais mais saudáveis; animais não merecem morrer por isso, merecem respeito assim como cachorros, gatos, etc.	Grão de bico, soja, chia, espinafre, etc	3	It depends			Depende muito da sua composição, prefiro não largar mão da dieta vegana	A não utilização da carne animal em si	Muitas pessoas não optariam por ela acredito
Yes, I agree.	Male	Silvicultura	Ensino Superior Completo	56	Four times or more	4	No		No		Não	1	Yes	Por me satisfazer.			Não precisar abater animais.	Não vejo algum.	Um tema inteligente e muito necessário para a evolução humana.
Yes, I agree.	Male	Advogado	Pós-Graduação	53	Four times or more	3	No		Yes	Saúde	Não	1	Yes	Saúde			Saúde	Não sei
Yes, I agree.	Female	Estudante	Ensino Médio Incompleto	16	Four times or more	3	Yes	O jeito como os animais são mortos e criados	Yes	Mesmo de antes	Carne orgânica ? Ou talvez outros alimentos que possuem as mesmas proteínas	1	Yes	Melhor do que continuar matando os bicho			Sem a tortura dos animais entre outras coisas	Talvez isso poderia sair do controle, não sei
Yes, I agree.	Male	Estudante	Ensino Médio Incompleto	16	Four times or more	3	No		No		Nao.	2	Yes	Por que não comeria?			Resolver uma série de problemas ambientais e sociais.	Não sei.
Yes, I agree.	Female	Estudante	Ensino Médio Incompleto	17	Four times or more	5	I do not know		No		Ainda de origem animal o Ovo, leite e alguns vegetais que suprem a minha necessidade nutricional como atleta	1	It depends			Se for “barato”, viável e saudável com certeza.	Sustentabilidade	Seria economicamente devastador para os grandes e pequenos produtores.	Acho q assim como os transgênicos não há tanta informação disponível a respeito da saúde a longo prazo nem dos fatos nutricionais, mas é uma excelente ideia para diminuir a emissão de gases poluentes advindas da criação de animais.
Yes, I agree.	Male	Engenheiro Eletrônico	MBA marketing	62	Four times or more	5	No		No	Tenho problemas com o carboidrato, sobrando comer carne e verduras.	Carne de soja	2	It depends			De ser saudável e de bom sabor .	Possibilidade de alta escala de produção, menor agressividade ao meio ambiente, sem agressão ao animal (bem estar animal) e maior controle da produto final.	Alto custo de produção, se não tiver boa escalabilidade de produção.	Assunto interessante e inovador! Talvez, exista um problema de convencimento do consumidor qto a este assunto. Para esse convencimento, os benefícios (baixo colesterol, por exemplo) devem ser muito bem explorados!
Yes, I agree.	Male	Estudante	Ensino Médio Incompleto	16	Four times or more	5	Yes	O gasto com recursos hídricos são exorbitantes, além do desmatamento provocado pelos pastos em todo o mundo, a indústria do gado tem um monopólio do mercado tão grande que chega a controlar instruções como ONG de PRESERVAÇÃO AMBIENTAL e ate o próprio governo, entre outros...	No	Minha dieta é baseada em carne, n consigo viver em um mundo sem carne.	Não	2	It depends			Da qualidade da carne, da certeza em comer algo que não me faria mal algum tendo em vista os beneficios e prejuizos provindos do consumo de carne oriunda do gado, por exemplo	Diminuição dos problemas apontados nos itens anteriores da pesquisa, alem de uma concorrencia com a industria da carne	Não sei	O trabalho de vocês é incrível, parabéns pelo ótimo questionário, está explicado por que vocês passaram na federal hahaha.
Yes, I agree.	Female	Engenharia de produção	Ensino Superior Completo	24	Four times or more	5	I do not know		No		Não	1	Yes	Porque é uma opção diferenciada			Não matar animais	Maior custo
Yes, I agree.	Male	Administrador	Pós-Graduação	29	Four times or more	5	No		No		Soja	1	Yes	Para provar a qualidade e para diminuir o impacto no meio ambiente			Melho qualidade de vida e reduçao do impacto ao meio ambiente	Auto custo de produçao, pirataria, contaminaçao
Yes, I agree.	Female	Estudante	Ensino Superior Incompleto	25	Four times or more	4	No		No		pts	1	It depends			Se fosse comprovadamente seguro	Redução no abate animal e nos problemas ambientais que acompanham os sistemas de prodição. Oferta constante, mantendo o preço.	Concorrência, podendo tirar a renda dos produtores. Monopólio de produção.
Yes, I agree.	Female	Estudante	Ensino Fundamental Completo	12	Three times	4	No		No		Nop	1	No		Pq esse tipo de carne faz mal(acho)		A carne seria mais barata	Pode causar problemas
Yes, I agree.	Male	Estudante	Ensino Fundamental Incompleto	12	Four times or more	5	No	-	No	-	Leite de soja, tem proteina como a carne, é a mesma coisa de comer uma carne tomar um leite de soja.	5	It depends			Depende de como estaria a carne, gosto parecido, mesma cor etc.	Previniria a morte dos animais, carnes artificiais seriam uma grande jogada.	Não teria a mesma sensação de comer uma carne de verdade.
Yes, I agree.	Male	nenhuma	Ensino Fundamental Incompleto	13	Four times or more	5	No		No		Soja	1	It depends			Da qualidade no sabor	A melhora da biodiversidade	Nenhum
Yes, I agree.	Female	nenhuma	Ensino Fundamental Incompleto	13	Three times	1	Yes	acho errado	Yes	eles sofrem por nós, acho mto errado	sim, soja	1	No		não gosto de carne normal, imagina assim		nao sei	não sei tb
Yes, I agree.	Female	Estudo	Ensino Fundamental Incompleto	12	Four times or more	3	I do not know		Yes	Pois está matando os animais	Não	4	I do not know	Pois preservaria a natureza e os animais	Pois acho que , por mais q não gostassem desse tipo de carne , e fosse obrigatório comer , as pessoas iriam parar de comer carne por esse motivo	Depende da carne	Iriam preservar os animais	Iriam “estragar” a carne
Yes, I agree.	Female	estudante	Ensino Fundamental Incompleto	13	Three times	4	I do not know		Yes		carne de soja	1	No		pode fazer mal		menos morte de animais	provavelmente seriam carnes caras
Yes, I agree.	Female	Estudante	Ensino Fundamental Completo	13	Three times	2	No		Yes	Eu não gosto muito, mas acho importante consumir pra ganhar certas vitaminas	Não	1	Yes	Porque n teria que matar os animais			Não ocorreria istinção	Na real eu n sei, pois nunca comi pra saber a diferença de gosto
Yes, I agree.	Female	Sou estudante	Ensino Fundamental Completo	13	Twice	2	No		No		Vixi eu não sei	2	No				Os benefícios seriam que ajudaria a natureza em vários aspectos	Até agora pra mim não tem nenhum malefício
Yes, I agree.	Female	estudante	Ensino Fundamental Incompleto	13	Four times or more	5	No		No		tofu	1	Yes	é um jeito mais agradável, sem matar animais ou fazer mal ao meio ambiente			um meio ambiente melhor	demoraria mais
Yes, I agree.	Female	Professora Universitária	Pós-Graduação	46	Four times or more	4	Yes	Gosto da carne mas me preocupa a forma como os animais são tratados.	No		Sim, vegetais (ex. ora pro nobis) e proteína de soja	1	I do not know				Trata-se de um tema novo, ainda não tenho informações suficientes para me sentir segura para consumir tais produtos.	Não sei dizer.
Yes, I agree.	Female	Farmacêutica	Pós-Graduação	43	Four times or more	4	No		No		Soja	2	I do not know		Processo nao conhecido		Nao sei	Nao sei
Yes, I agree.	Female	Professora Universitária	Pós-Graduação	46	Four times or more	5	No		No		Não conheço.	1	It depends			De pesquisas realizadas com comprovação dos benefícios deste tipo de alimento.	Diminuir o consumo de água e recursos naturais para criação de carne convencional.	Não sei informar.
Yes, I agree.	Male	Estudante	Ensino Fundamental Incompleto	12	Four times or more	4	Yes	A crueldade no tratamento do animal de abate	Yes	Para não contribuir para esse mercado	PTS (Proteína de Soja)	2	Yes	Pois é uma fonte de carne que não maltrata nenhum animal (Claro, pelo que foi demonstrado no vídeo).			Uma carne mais "limpa'', mais eco-eficiente.	Seria caro em primeira instância.
Yes, I agree.	Male	Estudante	8 ano	12	Three times	5	No		No		Não conheço	3	It depends				Aumento de empregos na produção dessas carnes	Abaixo na carne animal
Yes, I agree.	Female	Bancária	Pós-Graduação	45	Four times or more	5	No		No		Não conheço	3	It depends			Que reação química causaria no meu organismo.	Não haveria necessidade de abate de animais evitando o stress dos mesmo... bem como eliminaria o tratamento indigno q os animais para fins de abate recebem.	Por ser algo feito em laboratório, a ética pode não ser cumprida ou podemos ingerir algo diferente daquilo q realmente é.	A iniciativa é muito interessante, fabricar comida sempre é economicamente viável e ainda pode-se atingir áreas sem recursos para produção de pasto, q necessita grandes extensões de terra para criação de gado, além de sofrer com as intempéries sazonais do clima.
Yes, I agree.	Female	Advogada	Pós-Graduação	56	Four times or more	5	No		No		Nao conheco	1	It depends			Gostaria de ter mais inforrmacoes	Uma carne com menos venenos para o organismo	Até quanto seria feita de uma maneira para o bem do organismo
Yes, I agree.	Female	Estudante	Ensino Médio Incompleto	16	Four times or more	5	No		No		Ovo e carne de soja	1	Yes	Não interferiria na minha dieta, pois eu continuaria a comer carne			Diminuição das doenças transmitidas através da ingestão de carne	Ainda me parece uma tecnologia com altos custos de produção e grande consumo energético
Yes, I agree.	Female	Estudante	Ensino Médio Incompleto	16	Four times or more	5	No		No		Não sei	1	Yes	É a mesma galinha, porém sem bactérias danosas. Só vejo vantagens. O quê não mata, engorda...			Aumentaria drasticamente o consumo de carne. Com a segurança de uma carne limpa e livre do processo de maltrato animal, muitas pessoas que atualmente não comem carne, por medo ou por ética- vegetarianos e veganos- passariam à consumi-la.	Seria prejudicial à sobrevivência de pequenos produtores, que vivem da criação de animais para o consumo.
Yes, I agree.	Female	Func Público Federal	Pós-Graduação	49	Four times or more	5	No		No		Não	2	It depends			Preciso conhecer mais o processo	Bem-estar animal	Não sei
Yes, I agree.	Female	Projetista	Ensino Superior Completo	45	Four times or more	4	No		No		Sim. Soja e ovo.	1	I do not know			Experimentaria, pensaria mais a respeito, conversaria com pessoas mais esclarecidas sobre organismos vivos e organismos manipulados. É um conceito muito novo para eu saber minha posição ainda.	Será que diminuiria o risco de contágio por bactérias ou vírus e maior oferta sem sacrifício dos animais.	Confiabilidade no processo de manipulação dos nutrientes.
Yes, I agree.	Female	Estudante	Ensino Superior Incompleto	21	I do not eat meat	1	Yes	Exploração animal,desmatamento,não é necessario para o ser humano	Yes	Por ver os animais como iguais a nós,pela não necessidade de proteína animal na dieta,pela exploração industrial de animais e pelo desmatamento que a pecuária causa	Várias verduras,feijões e legumes suprem as proteínas e vitaminas da carne	1	No		Pois acredito ser desnecessário para o organismo,mas vejo como uma alternativa para quem quer parar de comer carne.		Alternativas para consumo	Acredito que por ser algo artificial
Yes, I agree.	Female	Estudante	Ensino Superior Incompleto	19	Four times or more	3	Yes	Problemas de impacto ambiental, desapropriação de terras indígenas	Yes	Boicote do agronegócio, razões espirituais	Vegetais e soja	3	Yes	Considerando que a maioria dos alimentos , incluindo a carne, já possuem algum tipo de modificação gênica e que não sabemos a longo prazo os efeitos disso, acho que seria uma boa alternativa			Redução do desmatamento e poluição fluvial,	Talvez o preço e a pouca disponibilidade não teriam tanto impacto econômico na substituição do consumo de carne além do mistério acerca das modificações genéticas na comida e seu efeito a longo prazo.
Yes, I agree.	Female	Estudante	Ensino Médio Incompleto	17	I do not eat meat	1	Yes	A matança absurda de animais e os problemas com o meio ambiente como o efeito estufa,a escassez de agua etc	Yes	Pela vida dos animais e pelo meio ambiente	Carne de soja	2	Yes	Pois seria uma maneira de nao sujar tanto o meio ambiente e nao matar animais			Menos poluição,consumo mais limpo	Muitos gastos
Yes, I agree.	Female	Professor Educação Física	Pós-Graduação	38	Four times or more	4	No		No		Ovos, proteínas vegetais	1	Yes	Gosto da ideia de não precisar sacrificar os animais			Alimentação mais saudável	Talvez o custo seja maior
Yes, I agree.	Female	Educação- professora	Pós-Graduação	30	Three times	2	Yes	Brutalidade com os animais de abate	Yes	Porque defendo uma vida digna para os animais	Produtos de soja	1	Yes	Por ser uma alternativa à produção de carne atual			Melhoria das condições de vida animal	A situação dos "produtores"
Yes, I agree.	Female	Estudante	Ensino Superior Incompleto	19	I do not eat meat	1	Yes	Consumo exagerado das pessoas	Yes	Pelos animais, pela saúde	Soja	1	I do not know				Menos animais abatidos	Custo
Yes, I agree.	Female	Médica veterinária	Ensino Superior Completo	28	Four times or more	5	No		No		Carne de soja	1	It depends			Do valor do produto e da segurança alimentar.	A princípio menos emissão de carbono.	Uma alta taxa de desempregados, talvez o valor do produto que pode ser inacessível a uma grande parcela da população.
Yes, I agree.	Male	Informática / T.I.	Ensino Superior Incompleto	21	Four times or more	5	No		No		Não conheço nenhum.	1	It depends			Do gosto, cheiro, aparência, textura, de vários fatores que fazem com que um bife de carne bovina seja totalmente diferente de um de beringela, por exemplo.	Vários, porém o maior de todos, o impacto ambiental e animal em todo globo.	Super população dos animais primários (da carne), falência de diversas empresas do setor alimentício, alto índice de desemprego por consequência disso.
Yes, I agree.	Female	TI	Ensino Superior Incompleto	23	I do not eat meat	1	Yes	Sim, os animais são explorados e nossa saúde piora. Além disso o impacto no planeta é negativo.	Yes	Sim. Sou vegetariana e acredito que não precisamos explorar os animais para nos nutrirmos.	Sim. Produtos de origem vegetal contém tantos nutrientes e sabor quanto carne de origem animal, eu diria que até mais. Hoje temos muitas opções vegetarianas, como hambúrgueres e "carnes" de soja, de jaca verde entre outros...	2	Yes	Para experimentar.			Poderia diminuir o consumo de carne de origem animal (mortos) SE fosse acessível e SE as pessoas se abrissem a essa possibilidade.	Não sei opinar. Imagino que talvez a carne mesmo sendo oriunda de agricultura celular poderia conter substancias não tão boas para nossa saude e se esse mercado crescer e der certo pode ter muita empresa se aproveitando e fazendo carnes com substancias nocivas. Mas isso eu ACHO.	Parabéns e bons resultados para vocês.
Yes, I agree.	Female	Estudante	Ensino Superior Incompleto	25	Four times or more	5	No		No		Não	1	I do not know				Nao sei	Não sei
Yes, I agree.	Female	Dentista	Pós-Graduação	50	Four times or more	5	No		No		Ovo	1	It depends			Sabendo bem como foi feita	Não matar e alimentos mais limpos	Não sei! Talvez preço?	Interessante, gostaria de saber mais!
Yes, I agree.	Female	TI	Ensino Superior Incompleto	21	Four times or more	5	Yes	O modo como os animais de corte são tratados.	Yes	Se houvesse algo para substituir a carne	Não conheço	1	It depends			Dependeria de uma análise mais profunda dos prós e contras da carne limpa. Apesar do que diz o vídeo, acho difícil crer que a carne limpa é tão livre de problemas assim, mas se ela realmente é uma alternativa melhor para o meio ambiente e para a saúde não vejo problema.	Não gosto da ideia de matar os animais, se a agricultura celular pode evitar isso, é um grande benefício.	Não consigo imaginar nenhum no momento.	Acredito que é um assunto que é de extrema importância e quase ninguém conhece. As pessoas deveriam receber mais informações sobre a carne limpa e as implicações do seu uso. Principalmente para analisar os dois lados da moeda.
Yes, I agree.	Male	Estudante	Ensino Superior Incompleto	20	Four times or more	5	No		No		Não	2	I do not know				Forma de produção é mais ética	Tenho receio em relação às especificações nutricionais e quanto ao gosto
Yes, I agree.	Male	Tecnologia da Informação	Ensino Superior Incompleto	19	Four times or more	4	No		No		Não	1	Yes	Mais sustentável			Comida sustentável para a população.	A não aderência a este tipo de comida. A desconfiança a respeito da carne criada em laboratório em achar que os alimentos são transgênicos.
Yes, I agree.	Male	T.I	Ensino Superior Incompleto	23	Four times or more	5	Yes	A falta de transparência no processo de criação, abate e processamento das carnes. Com o último escândalo envolvendo insersão de material estranho nas carnes processadas, é preocupante a falta de informação e acompanhamento de todo o processo.	No		Não sei.	1	Yes	Eu como carne animal, que não sei o que fazem com ela. Carne criada em laboratório é tranquilo!			Menor risco de transmissão de doenças para a população através da infexão, redução do uso de produtos tóxicos na alimentação dos animais, aumentando seu ccrescimento e reprodução, etc..	Guerra comercial com produtores ricos, políticos, etc...	É uma ideia inovadora e muito importante, que trará benefícios excelentes para a sociedade como um todo. Pergunta: como os produtores de carne irão reagir?
Yes, I agree.	Female	Estudante	Ensino Superior Completo	33	Four times or more	5	No		No		Não conheço	1	It depends			Se tiver certeza que é uma carne real e não um composto estranho a natureza.	Saúde, menos toxicidade e hormônios	Custo	Interessante conhecer esta possivel alternativa de consumo alimentar
Yes, I agree.	Male	Produção animal	Ensino Superior Incompleto	22	Four times or more	5	No	Não, problema algum.	No	Mas de maneira alguma.	Produtos cárneos são produtos cárneos. Tem como substituir os nutrientes composta na mesma, mas a carne não.	1	It depends			Se a oferta e o custo for compatível com os níveis atuais de produção convencional.	Maior produção por metro quadrado.	A principio não vejo problema algum, mas temos tempo e oferta suficiente para o mescado consumidos?	Interessante este estudo, eu não tinha conhecimento sobre. Irei pesquisar sobre: ju.st/clean-meat
Yes, I agree.	Female	setor publico	Ensino Médio Completo	46	Four times or more	5	No		No		outros ricos em proteína , sementes...	1	I do not know				não tenho ideia	não tenho ideia
Yes, I agree.	Female	PROFESSORA	Pós-Graduação	45	I do not eat meat	1	Yes	CRUELDADE COM OS ANIMAIS, MUITO HORMÔNIO NAS CARNES, ETC.	Yes	MINHA RELIGIÃO ( BUDISTA), MAUS TRATOS COM OS ANIMAIS, NÃO SABER A PROCEDÊNCIA DO QUE SE ESTÁ COMENDO.	SOJA, LINHAÇA, VERDURAS , LEGUMES, FRUTAS, GRÃOS, ENTRE OUTROS.	3	I do not know				MENOS MATANÇA .	QUAIS SÃO OS COMPONENTES QUÍMICOS UTILIZADOS?	GOSTEI MUITO, VOU PESQUISAR MAIS SOBRE O ASSUNTO.
Yes, I agree.	Female	FUNCIONÁRIO PÚBLICO	Ensino Superior Completo	50	Four times or more	5	No		No		NÃO	1	No		PQ GOSTO DE CARNE ANIMAL		NENHUM	TODOS
Yes, I agree.	Male	funcionario publico	Pós-Graduação	44	Four times or more	4	No		No		ppt	1	Yes	Precisamos de alternativa para o consumo excessivo de carne animal			Não possuo informação suficiente	Não possuo informação suficiente
Yes, I agree.	Female	Professora	Pós-Graduação	47	Four times or more	5	No		No		Conheço a opções veganas, como proteínas da soja	2	I do not know			Da avaliação sobre sabor, consistências e outros fatores.	No momento não consigo pensar em benefícios para uma alimentação artificial, pois a exemplo da margarina que é um produto artificial que já foi amplamente recomendada e atualmente seu consumo está sendo reavaliado e questionado.	Não tenho conhecimento necessário para essa resposta.
Yes, I agree.	Female	Bióloga	Pós-Graduação	43	Twice	2	Yes	impactos ambientais e forma de tratamento dos animais de consumo	Yes	Acho que temos opções de alimentos e o consumo de carne é algo ambientalmente insustentável!	frutas, verduras, grãos... dentro de uma alimentação balanceada.	2	Yes	Acredito que seja uma boa alternativa.			Os ganhos ambientais seriam imensos.	Quem trabalha com a criação de animais teria problemas com seu negócio.
Yes, I agree.	Female	Educação	Pós-Graduação	40	Once	2	Yes	digestão ruim	Yes		não	1	I do not know				ainda não tenho opinião formada sobre o assunto	ainda não tenho opinião formada sobre o assunto
Yes, I agree.	Female	Professora	Pós-Graduação	53	Four times or more	5	Yes	Hormônio	Yes	Excesso de conservantes	Soja, ovos	1	I do not know				Novos mercados	Talvez outros elementos químicos nocivos
Yes, I agree.	Female	Estudante	Ensino Médio Incompleto	17	Four times or more	5	I do not know		No		Não sei	2	It depends			Preço	Salvaria mais animais	Nem todos gostariam de mudar
Yes, I agree.	Female	Direito	Pós-Graduação	37	Four times or more	5	No		No		Não conheço	1	Yes	Se os nutrientes forem positivos para a saíde, se for saborosa, não vejo problemas			Não sei dizer	Não sei dizer
Yes, I agree.	Female	Educação	Pós-Graduação	53	I do not eat meat	1	Yes	Digestão dificil	Yes	Saúde	Sim. Vários.	1	I do not know			Não conheço.	não sei	não sei
Yes, I agree.	Female	design	Ensino Superior Incompleto	26	Four times or more	5	No		No		Não	3	It depends			dos nutrientes	Nao acredito haver beneficio	preço, nutrientes.
Yes, I agree.	Female	Atendente de farmácia	Ensino Superior Incompleto	31	Four times or more	5	Yes	Desmatamento para transformação em pastos, utilização de hormônios e vacinas que acabam chegando aos humanos, utilização de nitrito e nitrato para conservação de carnes, podendo causar câncer, entre outros.	Yes	Eu evito comprar carne, o que consumimos em casa é proveniente de uma propriedade rural da família do meu esposo.	Não acredito que haja algo exatamente como a carne, visto que, por exemplo, a vitamina B12 deveria ser suplementada através de manipulação da mesma, na ausência de carne vermelha.	2	I do not know		Ainda tenho um pouco de resistência, mesmo entendendo e admirando o processo, talvez seja algo cultural, tradicionalista, pessoal mesmo.		Disponibilidade para países em situação de risco, guerras e fome.	Talvez, a mudança das profissões na área. Precisaríamos de mais cientistas e menos pessoas no campo, que muitas vezes tem seu sustento nessa área.	Extremamente interessante o assunto, senti a necessidade de aprofundar meu conhecimento.
Yes, I agree.	Male	Professor	Pós-Graduação	35	Four times or more	5	No		No		Sim. Proteínas de soja e de glúten, glutadela, jaca e semelhantes.	3	It depends			Depende do preço e da disponibilidade.	Vantagens para quem defende a causa animal, desde que o impacto seja realmente menor no meio ambiente.	Mudança de hábito é sempre algo difícil de se realizar. Creio que haveria muita resistência ao produto, mesmo se não houver malefícios.
Yes, I agree.	Female	Direito	Ensino Superior Completo	24	Four times or more	4	Yes	A morte dos animais.	Yes	Devido o que os animais passam até chegar as casas para serem consumidos.	Carne do Soja, Jaca.	1	I do not know				Os animais não precisariam serem mortos.	Os produtos químicos que seriam utilizados na fabricação da carne e o que eles poderiam causar nas pessoas.
Yes, I agree.	Female	Estagiária	Ensino Superior Incompleto	23	Twice	4	Yes	Sim, acho que carne de origem animal não deveria ser consumida por todo o sistema que envolve a "produção" e pelos animais.	Yes	Pelos animas e pelo agronegocio	Sim, soja, tofu, seitan...	1	Yes	POrque seria a solução para os meus problemas, porque sinto muta vontade de comer carne ao mesmo tempo sei que não devo.			Não precisariamos matar os animais, teríamos todo o beneficio da carne.	Não consigo pensar em malefícios, só acho que será um processo longo e árduo para introduzir isso no pais, devido ao alto custo (que eu IMAGINO que tenha)	Adorei o assunto, muito feliz em saber que existe um "plano b" para o consumo de carne.
Yes, I agree.	Male	PROFESSOR	Pós-Graduação	35	Four times or more	5	No		No		SIM, CARNE DE SOJA, JÁ OUVI FALAR SOBRE A CARNE LIMPA (PROTEÍNA CULTIVADA EM LABORATÓRIO)...	3	It depends			ESTUDOS PROVEM QUE NÃO FARÁ MAL PARA A SAÚDE	DIMINUIÇÃO SIGNIFICATIVA DO ABATE ANIMAL	NÓS A POPULAÇÃO PRECISAMOS TER ACESSO MÍDIA ENTRE OUTROS SOBRE O ASSUNTO, ESTUDOS COMPROVANDO A QUALIDADE ENTRE OUTROS E SEGURANÇA QUANTO A SAÚDE DOS CONSUMIDORES
Yes, I agree.	Female	Tatuagem e Piercing	Pós-Graduação	43	Four times or more	5	Yes	os animais criados para abate e consumo	Yes	pela vida	proteina da soja	3	Yes	não vejo problema algum em sintetizar um produto e manter o nível proteico.			seria mais fácil ser vegetariano	o poder de manipulação do homem
Yes, I agree.	Female	Bióloga e Estudante de nutrição	Pós-Graduação	43	Twice	2	Yes	Degradação do ambiente: solo, água, emissão de gases	Yes	Motivos ambientais	Depende substituir como...ferro? proteína? sim, existem opções- mais difícil se for vitamina B12	1	I do not know				Não matar animais	Não existem estudos a longo prazo, criadores de animais ficariam desempregados, exportação de carne brasileira não seria mais necessária
Yes, I agree.	Female	Pedagogia	Pós-Graduação	42	Four times or more	4	No		No		Não conheço	1	I do not know				Saúde para o homem, vida longa aos animais.	Precisaria me inteirar mais sobre o assunto.	Gostaria de conhecer melhor a proposta.
Yes, I agree.	Female	Professora Ensino Superior	Pós-Graduação	48	Four times or more	5	No		No		Soja, mas não me agrada o sabor e a testura	1	Yes	Acredito na ciência feita para o desenvolvimento humano e social			Sustentabilidade	Desconheço	Como ainda não provei, não sei se o gosto vai me agradar. O gosto é diferente? Servirá para gado bovino também?
Yes, I agree.	Male	Advogado	Mestrado	43	Four times or more	4	No		No		Hamburger	2	Yes	Me pareceu mais saudável			Redução de agrotóxicos	Custos
Yes, I agree.	Male	artes/música	Ensino Superior Completo	34	I do not eat meat	1	Yes	sofrimento animal desnecessário	Yes	parar de gerar demanda de morte/sofrimento de animais e parar de financiar empresas que o fazem	Conheço vários, sobretudo de pequenos produtores/empresas/estabelecimentos veganos... mas meu foco de consumo são produtos mais naturais, não industrializados: cogumelos, lentilha, grão de bico, no máximo tofu orgânico...	3	Yes	Não tenho problemas em relação ao "gosto" da carne, e sim quanto ao sofrimento e morte animais que isso envolve. Não tenho certeza absoluta se consumiria de fato, por conta da memória ruim que criei em relação ao sabor da carne... precisaria testar.			Acho fantástico, extremamente necessário e eu apóio 100% a idéia. Quem sabe um dia comer "carne não celular" se torne algo mal visto, um crime, talvez.	Nenhum, ao meu ver. Porque as pessoas já não se importam com os animais, ao menos assim elas não estariam gerando mais mortes.	Parabéns pela iniciativa, acredito piamente que "a carne limpa" é o futuro do consumo de carne.
Yes, I agree.	Male	professor	Pós-Graduação	40	Four times or more	4	No		No		não conheço	1	No		não vejo necessidade		--	--
Yes, I agree.	Female	PROFESSOR	Pós-Graduação	48	Four times or more	5	No		No		SIM, artificial, sintética, cultivada	3	It depends			DEPENDE DO GOSTO E CONSISTÊNCIA	CONTROLE AMBIENTAL E SOBREVIVÊNCIA	DESCONHEÇO
Yes, I agree.	Male	Professor	Pós-Graduação	35	Four times or more	5	No		No		Não tenho ciência de produto (adquirível em mercado comum) que possa substituir estes produtos em sua completude.	1	It depends			Se a produção realmente sobrepujar o modelo atual e se o produto for igual ou melhor que a carne natural, não só comeria como substituiria.	Não tenho informações suficiente para opinar acerca dos benefícios.	Não tenho informações suficiente para opinar acerca dos malefícios.
Yes, I agree.	Female	Educadora ambiental	Pós-Graduação	34	Four times or more	5	No		No		Ovos, vegetais	1	Yes	Para avaliar a qualidade			Conservação dos animais, baixo custo	Estudos a longo prazo
Yes, I agree.	Male	Funcionário público	Ensino Superior Completo	57	Four times or more	5	No		No		Ovos e outras proteínas	2	Yes	Porque gosto de carne e se a origem for limpa melhor ainda.			Muitas vantagens, ambientais principalmente.	Acho que só descobriremos quando este costume for muito maior que é hoje.	Excelente assunto e pesquisa esclarecedora.
Yes, I agree.	Female	Professora	Pós-Graduação	51	Three times	3	Yes	A morte de um ser vivo para alimentar outro.	Yes	Saúde e pena dos animais.	Apenas conheço a soja.	1	It depends			Se não causar mal a saúde e realmente for o que vi no vídeo, eu comeria.	De modo geral - sustentabilidade.	O que ainda não sabemos - como fica ao longo do tempo.	Gostei do vídeo. Foi algo novo. Eu não conhecia.
Yes, I agree.	Male	Professor	Pós-Graduação	46	Four times or more	5	No		No		Não.	2	No		Acredito que na evolução das espécies, o homem necessitou de criar animais, entre outros objetivos, com intuito de alimentá-los pela própria necessidade de evolução.		Nenhum!	Mais um produto artificial para alimentar o ser humano. Já bastam os transgênicos!
Yes, I agree.	Male	Professor	Pós-Graduação	33	Four times or more	3	No		No		Carne de soja, carne "vegetal"	1	Yes	Comida é comida.			Redução de pastagens e poluição, redução de matadouros, etc	Obviamente, há uma série de detalhes técnicos que não sou capacitado para discutir. Extensa pesquisa precisa ser feita para garantir a proclamada segurança deste tipo de alimento.. Além disto, a produção desta carne artificial em larga escala terá impactos econômicos no setor de agropecuária que, embora não seja um malefício propriamente dito, pode gerar alguma turbulência.
Yes, I agree.	Female	funcionário público	Pós-Graduação	45	I do not eat meat	1	Yes	sacrifício do animal	Yes	sacrifício dp animal	Sim, outras fontes de proteína	3	It depends				x	x
Yes, I agree.	Male	Física /Professor de Ensino Superior	Pós-Graduação	52	Three times	3	No		No		Produtos a base de Soja, por exemplo.	1	It depends			Depende de Eu ter a certeza que de fato não houve qualquer dano aos animais. E ainda não estou certo sobre a questão ética.	Os benefícios estariam relacionados a não matar animais e possíveis processos de contaminação oriundos disto.	Não sei ainda.
Yes, I agree.	Female	Professora universitária	Pós-Graduação	34	Four times or more	5	No		No		Não	1	Yes	Por possuir os mesmos nutrientes da carne natural sem precisar sacrificar os animais.			Menos peso na consciência.	Os custos da carne artificial também devem ser maiores e provavelmente seriam repassados aos consumidores. Logo a carne seria acessível a uma minoria.
Yes, I agree.	Male	Educação	Pós-Graduação	35	Four times or more	4	No		No		não	1	No		não acreditei/confiei no procedimento.		sem comentário	sem ideia ainda sobre isso
No, I don't agree.
Yes, I agree.	Female	Analista jurídico	Pós-Graduação	47	Four times or more	5	No		No		Não	1	No		Tudo que é produzido artificialmente, tem mais química e certamente faz algum tipo de mal ao ser humano		não sei dizer	aumento de doenças, câncer, anemia
Yes, I agree.	Male	Professor universitário	Pós-Graduação	38	Three times	3	Yes	Saúde, impacto ambiental e a vida do animal consumido	Yes	Para melhorar a saúde, minimizar impacto ambiental e acabar com o sofrimento animal	Já ouvi falar de insetos como fontes de proteínas, assisti um seminário fantástico no TED há um tempo sobre carne sintética e vários produtos a base de soja.	3	Yes	Por todas as vantagens apresentadas no vídeo e no seminário do TED que vi: livre de contaminações, minimização do impacto ambiental, sem sofrimento animal e sem culpa em quem consome.			Produtos a base de proteína animal mais saudáveis, livre de contaminações, minimização do impacto ambiental e sem culpa em quem consome.	Não posso avaliar, talvez o extermínio da indústria tradicional de carne.	Acho que o assunto é fantástico, revolucionário e não vejo a hora de comer alimentos a partir de células animais in vitro. No entanto, quem desenvolve essa tecnologia precisa ter estratégia porque o lobby da indústria de "carne tradicional" será forte e poderá colocar tudo a perder. Agora, se for além de tudo muito mais barato que a carne tradicional, daí o golpe na indústria de "carne tradiciona…
Yes, I agree.	Female	Administrativo	Pós-Graduação	37	Twice	4	Yes	sofrimento dos animais	No		carne de soja	1	It depends			para experimentar e ver se me adapto	melhoria do meio ambiente, evitando sofrimento animal	desconfiança a respeito do uso de produtos químicos em excesso
Yes, I agree.	Male	professor universitário	Pós-Graduação	39	Four times or more	5	No	Não vejo problemas, mas me solidarizo com a questão da produção exclusiva de animais apenas para o abate.	Yes	por uma dieta mais saudável, pela diversificação de alimentos, por questões relacionadas a saúde, por questões econômicas. Por conscientização ambiental.	Conheço a carne de soja, apenas.	1	Yes	Para experimentar, conhecer o gosto, saber se é bom, se é parecido com a carne tradicional. E se gostar, passaria a consumir com mais frequencia, para auxiliar nas questões ambientais e econômicas que envilvem a produção de carne animal.			Baratear os custos de produção de carne animal. Tornar a alimentação das pessoas mais saudável. Contribuir para a redução dos danos ambientais (excesso de utilização de agua e energia) na produção animal. Conscientizar para a questão do bem estar animal e demais aspectos relacionados a isso.	Implicações na saúde das pessoas, deveria ser muito bem testado para ver as implicações a longo prazo desse tipo de alimentação. Haverá perda de nutrientes no organismo do consumidor? Os processos de sinapses mentais serão afetados pela falta de proteína legitimamente animal? Os custos (financeiros, tecnológicos e ambientais) dessa produção celular seriam mais baratos que a tradicional?	Tema bastante interessante de pesquisa, envolvendo hábitos da população que são tomados de forma automática. Fará os participantes pensarem com mais consciência sobre o assunto. Desejo sucesso na pesquisa e que ela contribua para a ciência e a sociedade.
Yes, I agree.	Female	Agente de Viagens	Pós-Graduação	36	Four times or more	3	Yes	Fui vegetariana por 2 anos por acreditar que todos deviamos ser, mas devido a gravidez, por desejo e não ordem medica, tornei a comer. Acredito que seja temporario.	Yes	Pelos animais essencialmente, mas tambem pelo bem estar do planeta e da humanidade.	Grãos e vegetais	1	It depends	Resolve os problemas	Se fosse muito caro não compraria	Preço	Totais mas os valores devem ser competitivos	Acredito que a industria tracicional do agronegocio trataria de fazer bastante propaganda negativa a respeito e poderia gerar muitos medos infundados na população.
Yes, I agree.	Male	Professor	Pós-Graduação	32	Four times or more	4	No		No		Sim. Soja e similares	1	I do not know				Ambientais	Incerteza sobre efeitos futuros
Yes, I agree.	Female	Computação	Pós-Graduação	48	Four times or more	4	No		Yes	Pela saúde	Ovos, soja e outros	1	I do not know				Não matar mais animais	Não sei responder
Yes, I agree.	Male	Analista de sistemas	Pós-Graduação (Mestrado)	41	Four times or more	5	No		No		Sim, conheço. Carne de soja, legumes, ovos.	2	Yes	Para experimentar			Não saberia informar, tenho poucas informações para analisar esta hipótese.	Não sei informar, se a carne passar por todos os testes de qualidade dos órgãos competentes não vejo problemas	Como consumidor de carne, quero continuar consumindo carne. O método utilizado para obter a carne, seja ele tradicional ou "limpa", não faz a diferença. Não pagaria a mais por este produto, caso a sua qualidade e sabor fosse comprometida. A proposta da criação do produto, de maneira sustentável é o que me atrai, mas o produto em si ainda teria que experimentar para ter uma avaliação sobre o quand…
Yes, I agree.	Female	Professora de Ciências, atualmente estou no projeto farol inovação.	Mestrado	36	Four times or more	3	Yes	Me preocupo com o desmatamento de florestas para a transformação de pasto para a pecuária.	No		Sim, soja.	1	Yes	Porque acabaria com o problema ambiental do desmatamento e também não maltrata os animais			Muitos: conservação das espécies	Acredito que os produtos oriundos da agricultura celular não terão variabilidade genética e também pode ocorrer um monopólio das "fórmulas" de produção.
Yes, I agree.	Female	professora universitária	Pós-Graduação	35	Four times or more	4	No		No		Sim, carne de soja.	1	Yes	parece ser uma técnica segura e bem interessante			a aparente redução do consumo de água na produção de carnes, uma nova possibilidade para pessoas que não consomem carne por conta da crueldade na criação de animais.	garantir a segurança na produção e a proveniência da carne seria um desafio.
Yes, I agree.	Male	Analista de Sistemas	Ensino Superior Completo	26	Four times or more	5	No		No		Não	1	It depends			Preço	Menos devastação ao meio ambiente (no caso de gados), menos mal tratos aos animais (no caso de galinheiros)	Por ser sintético talvez tenha algum impacto a longo prazo no DNA humano	Muito legal a iniciativa, não conhecia essa alternativa
Yes, I agree.	Male	Professor Universitário	Pós-Graduação	25	Four times or more	5	No		No		Não	1	Yes	Por que é carne e não há morte animal, além disso, a produção é mais eficiente e controlada, livre de bactérias e de remédios (antibióticos) .			O grande benefício é que não há morte, os animais não morrem. Outra questão é o desenvolvimento sustentável, sem dejetos.	Nesse processo existe alteração genética da carne?. Outra questão é econômica. Em SC milhares de famílias são produtoras de carne, como elas ficam?
Yes, I agree.	Female	Professora universitária	Pós-Graduação	36	Twice	2	No		Yes	Eu não gosto do sabor da carne, principalmente carne de gado.	Conheço produtos que substituem a proteína, mas não possuem as outras vitaminas encontradas na carne.	1	No		Pelo fato de ser artificial. Não confio em produtos artificiais.		Reduziria o abate de animais.	Não sei como o organismo humano responderia a esse produto. Acredito que deveria ter um estudo minucioso se esse tipo de produto não causa nenhum problema para seres humanos. Por exemplo, os transgênicos vegetais surgiram como se fosse uma maravilha, mas até hoje não tem estudo que comprova que estes não causam malefícios aos seres humanos.	Achei muito interessante o assunto. Achava que se tratava apenas de um boato.
Yes, I agree.	Female	Professora	Pós-Graduação	52	Twice	2	No		Yes	por não me fazer muita falta, pela produção de metano, por questões de saúde pública	Sim, outras proteínas: ovos, queijo....	1	I do not know				Como desconhecia isso, preciso pensar mais a respeito.	Como desconhecia isso, preciso pensar mais a respeito.	Como desconhecia isso, preciso pensar mais a respeito.
Yes, I agree.	Female	Professora de Física Ensino Superior	Pós-Graduação	54	Four times or more	4	No		Yes	teve um periodo que consumia muito pouco. Mas hoje o meu corpo necessita de carne vermelha, sinto falta.	Sim, tofu,	2	I do not know				Vídeo longo e muito lento.	Vídeo longo e muito lento.	Vídeo longo e muito lento.
Yes, I agree.	Male	Professor	Pós-Graduação	50	Four times or more	4	Yes	Questão ambiental (área de pastagens, liberação de gases estufa, etc.), crueldade relativa à produção em larga escala.	No		Soja, proteínas de fonte vegetal	2	Yes	É fonte de proteína			Possível diminuição de impactos ambientais	Ainda não consigo ver algum.
Yes, I agree.	Female	Ensino	Pós-Graduação	31	Four times or more	3	Yes	Para mim, a questão ambiental e o manejo com os animais são fatores preocupantes.	Yes	Por motivos ambientais.	Sim, atualmente existem pesquisas para desenvolver tecidos em laboratório, embora o custo do processo ainda seja grande. Também temos algumas alternativas com insetos para suprir a proteína na alimentação.	3	It depends			Depende se é seguro, se for livre de conservantes, se é realmente "limpa", isto é, você não mata diretamente um animal para produzir, mas qual o gasto de energia? Qual a quantidade de recursos vegetais utilizados? Além disso, será que apenas "fazer crescer células" irá resultar no sabor que conhecemos de carne? Será que não depende de outros fatores, como movimento do animal, outros órgão, ambien…	Redução do consumo de origem animal.	Não tenho conhecimento suficiente sobre o processo de produção para opinar. Talvez para a redução global do consumo de carne seja necessário apenas a conscientização e mudança de hábitos.	A pesquisa está enviesada.
Yes, I agree.	Male	DBA	Ensino Superior Incompleto	37	Four times or more	5	No		No		não	1	I do not know				alívio na consciência de alguns somente	confusão do consumidor
Yes, I agree.	Male	Professor	Pós-Graduação	34	Four times or more	4	No		No		Em termos de proteína, já consumi a proteína de soja em restaurantes.	1	It depends			Precisaria saber as consequências que traria para a minha saúde (riscos).	Acredito que redução na quantidade de granjas acarretando em uma diminuição no consumo de água, ração (milho).	redução da mão de obra.	Acredito que para introduzir esse tipo de alimento é necessário realizar diversos testes em termos genéticos e verificar o impacto na saúde humana.
Yes, I agree.	Female	Psicológa	Pós-Graduação	40	Four times or more	5	No		No		Não conheço	1	Yes	Diminuir a matança de animais.			Diminuição do sofrimento de outros seres vidos; diminuição dos impactos ambientais.	Altos preços que certamente a indústria cobraria dos consumidores finais por essa alternativa de produtos.
Yes, I agree.	Female	Secretaria	Ensino Médio Completo	54	Once	1	No		Yes	Não me faz falta	Carne de soja	1	No		Não é natural		Nenhum	Não sei dizer
Yes, I agree.	Male	Engenharia Elétrica	Pós-Graduação	55	Four times or more	3	No		No		Sim. frutos do mar	2	It depends			De se ter a real noção das fases envolvidas e de como se processa este cultivo, pois, poderia haver a utilização de produtos químicos tão ou mais prejudiciais à saúde,do que se utiliza nos dias atuais.	Não haver o sacrifícios de animais e a geração de resíduos industriais, que muita vezes são de difícil descarte.	composição química exagerada, com catalisadores para um crescimento acelerado	Difundir mais os conceitos e bases teóricas que comprovem ser um processo menos poluente e com alimentos menos processados (química em excesso)
Yes, I agree.	Female	Administradora - Servidora Pública	Pós-Graduação	40	Four times or more	4	No		No		Proteína de soja e outras proteínas vegetais	1	I do not know				Não tenho conhecimentos para responder a esta pergunta	As galinhas ficariam sem penas?? Qual a quantidade de carne que poderia ser produzida com uma pena?
Yes, I agree.	Female	Designer gráfico	Ensino Superior Incompleto	23	I do not eat meat	5	Yes	Crueldade	Yes	Respeito a vida.	Soja, glúten, cogumelos...	5	I do not know				Menos poluição. Menos mortes.	Não aceitação pelo público. É estranho.
Yes, I agree.	Male	Professor	Pós-Graduação	56	Four times or more	4	No		No		Carne de soja	1	It depends			Que seja muito bem testado (lembre o caso das vacas locas)	melhor controle da qualidade do alimento	A cadeia produtiva do mercado do frango seria afetada	A cadeia produtiva do frango vai ser afetada criando desemprego, sobre tudo do pequeno agricultor (criador). O tema tem que ser muito bem testado, o conhecimento da biologia é limitado, nunca se prévio que dar proteínas a um animal herbívoro faria o organismo criar toxinas que terminaram matando- os, me refiro ao caso das vacas locas , depois de anos em Europa se constato o problema resultando no…
Yes, I agree.	Male	Administrativa	Ensino Superior Completo	35	Three times	2	No		No		Desconheço	1	Yes	Porque não vejo problema algum nesse consumo			Sustentabilidade	Possível desenvolvimento de patologias
Yes, I agree.	Male	Professor do Ensino Básico, Técnico e Tecnológico	Pós-Graduação	48	Four times or more	5	Yes	Maus tratos e uso demasiado de hormônios para crescimento rápido	Yes	Se houvesse algo com o mesmo valor nutricional e com o mesmo ou até menor custo.	Não com os mesmos valores nutricionais e mesmo custo.	1	Yes	É uma alternativa que não sacrifica o animal e não destrói hábitats			Menos sacrifícios animais e maior disponibilidade de hábitats	Os que trabalham nesse ramo teriam que arranjar outra ocupação.
Yes, I agree.	Female	Arquitetura e Urbanismo	Pós-Graduação	42	Once	4	Yes	Dicotomia entre a boa alimentação e a preservação da vida dos animais	Yes	reservação da vida dos animais	não acredito que haja um alimento com as propriedades da carne	1	I do not know			evolução da ciência sobre esta temática	Não tenho opinião formada a respeito	Não tenho opinião formada a respeito
Yes, I agree.	Male	professor	Pós-Graduação	45	I do not eat meat	1	Yes	Depois de deixar de comer carne por problemas de colesterol alto, trigliceríades, pressão alta, não fez nenhuma falta a carne. Ainda por cima hj pratico exercícios físicos e a dieta vegetariana ajuda o corpo se recuperar mais rapidamente da fadiga.	Yes	Citado na resposta acima.	Não.	1	No		Sou vegetariano. Vi que posso continuar a vida sem depender de carne animal.		Não tenho como opinar sem conhecer melhor o produto.	Não tenho como opinar sem conhecer melhor o produto.
Yes, I agree.	Female	Professora	Pós-Graduação	47	I do not eat meat	1	Yes	Sou vegetariana há 30 anos, considero desnecessário o consumo de carne de origem animal para a dieta humana, além de este consumo ter impactos negativos no meio ambiente e na saúde das pessoas.	Yes	Não como carne há 30 anos pois faz mal à saúde e ao meio ambiente. É perfeitamente possível substituir carnes de origem animal por equivalentes mais saudáveis de origem vegetal.	Sim. proteína de soja; feijão, grão de bico, lentilha, PANC's como Ora-Pro-Nobis, Tofu etc.	2	No		Não tenho mais interesse de comer carne de origem animal pois as proteínas podem ser perfeitamente retiradas de alimentos vegetais in natura. Além disso, mesmo não matando o animal, nesse tipo de processo ainda o estamos usando como um objeto que pode ser manipulado pelo ser humano. Essa é uma questão ética que deve ser considerada, uma vez que não há necessidade de o ser humano se alimentar de c…		Não vejo benefícios, pois sou contra o uso de animais para alimentação, mesmo que seja por manipulação em laboratório.	Utilizar animais como objetos para benefício dos seres humanos é uma questão ética que deve ser muito bem pensada.	Não vejo benefícios em aplicar recursos humanos e financeiros para produzir algo que a natureza nos dá em abundância: alimentos protêicos de origem vegetal.
Yes, I agree.	Female	Professora	Pós-Graduação	56	Four times or more	3	No		No		Produtos derivados da soja	1	It depends			Coisas não naturais nem sempre são confiáveis	Não sei responder	Idem
Yes, I agree.	Male	Comediante	Ensino Superior Incompleto	21	Four times or more	5	No		No		Não existe	5	No		Primeiro que a carne de boi não existe algo que substitua isso por causa do sabor, por causa de uma tradição, depois que muita gente iria ficar desempregada no campo por causa disso. Ficaria muito caro essa carne e não prestaria para nada.		Nenhum	Frescura	Carne Bovina e Suína só sera substituida quando criarem um animal mais gordo.
Yes, I agree.	Female	Servidora Pública	Pós-Graduação	32	Four times or more	4	No		No		Produtos a base de soja, como carne de soja, tofu, e que contenham proteína, como ovos, grão de bico, pinhão.	1	It depends			Vai depender da qualidade dessa carne. Se ela vai ter sabor e texturas parecidas com a carne que conhecemos.	Haveria redução do aquecimento global, diminuição das queimadas, diminuição da contaminação do solo e da água por agrotóxicos, diminuição do desperdício e consumo de água.	Impacto direto na renda das pessoas ligadas à agricultura convencional e, por consequência, no desenvolvimento de determinadas cidades e regiões.
Yes, I agree.	Female	Assistente de Laboratório	Pós-Graduação	34	Four times or more	5	No		No		Proteína de soja	1	I do not know				Além da sobrevivência destes animais, penso que contribuiria para a redução do desmatamento visto que não seriam necessários mais pastos.	Não sei. Para eu passar a ingerir este tipo de carne somente com a comprovação (e bem comprovada) de que a carne cultivada em laboratório possui ao menos os mesmos nutrientes que a carne convencional.	O que me chamou a atenção no vídeo foi o comparativo das carnes, no qual a convencional pode apresentar uma série de bactérias/parasitas/etc. e a de laboratório nada. A dúvida que fica é a seguinte: "Se nenhuma bactéria é encontrada na carne cultivada em laboratório, considerando que se trata de um produto perecível, então é porque este produto acaba não apresentando um meio que favorece o cresci…
Yes, I agree.	Female	Letras	Ensino Superior Incompleto	22	Four times or more	5	I do not know	O "FORDISMO" ME INCOMODA.	No		-	2	No		Acredito que o corpo recebe melhor alimentos naturais.		-	-	-
Yes, I agree.	Female	Estagiária	Ensino Superior Incompleto	18	Four times or more	4	I do not know		Yes	Bem-estar animal e incentivo ao consumo de outras proteínas	Quinoa, ovos, grão de bico, queijo	2	Yes	Acredito na capacidade da ciência			Redução da morte dos animais; alimento sustentável	Alto custo de produção e consequentemente altos preços nos mercados
Yes, I agree.	Male	PROFESSOR UNIVERSITÁRIO	MESTRADO	31	Four times or more	5	No		Yes	SIM. APENAS POR EXTREMA NECESSIDADE.	NÃO ESTOU MUITO A PAR. SEI QUE DERIVADOS DA SOJA PODEM SER USADOS.	1	Yes	ACREDITO QUE AS TECNOLOGIAS ESTÃO A DISPOSIÇÃO DO HOMEM. SE É POSSÍVEL SINTETIZAR CARNE ATRAVÉS DA AGRICULTURA CELULAR, PORQUE NÃO? ALÉM DO MAIS, MUITO DO QUE COMEMOS HOJE JÁ É ALTAMENTE INDUSTRIALIZADO, NUGGETS, SALSICHA, HAMBURGUER DE FAST FOOD EM GERAL.			MINHA OPINIÃO ESTA LIGADA APENAS AO VÍDEO QUE ACABO DE ASSISTIR. CONSIDERO INSUFICIENTE PARA EXPOR UMA OPINIÃO. PORÉM, SE O QUE O VÍDEO PROPÕE FOR POSSÍVEL CREIO QUE SERÁ UMA MUDANÇA RADICAL NO PROCESSO DE AGRICULTURA, CREIO QUE SERIA MUITO BOM.	PRECISO APROFUNDAR MAIS PARA EMITIR UMA OPINIÃO.	PARABÉNS E SUCESSO COM A PESQUISA
Yes, I agree.	Female	Estudante	Ensino Superior Incompleto	25	Four times or more	5	Yes	Morte em grande escala de animais	No		Soja	1	It depends			Por não entender como esse processo acontece realmente.	Se a ideia na prática for tão boa quanto na teoria os animais deixariam de ser assassinados, o planeta ficaria mais sustentável, as pessoas seriam mais saudáveis.	Leiga que sou, penso se poderia existir algum efeito colateral desse consumo para os seres humanos.
Yes, I agree.	Female	servidor público estadual	Pós-Graduação	41	Three times	3	Yes	uso de "venenos".	Yes	saúde, meio ambiente.	Sim. Os de origem vegetal.	1	I do not know			Maiores informações e pesquisas científicas comprovando sua base.	talvez uma melhor preservação no meio ambiente.	riscos incertos quanto à sua ingestão.
Yes, I agree.	Female	Redatora	Ensino Superior Incompleto	19	I do not eat meat	1	Yes	Animal nenhum tem que morrer	Yes		Produtos a base de soja	2	Yes				Animais salvos	Nenhum	Govegan
Yes, I agree.	Male	Técnico Administrativo em Educação - Servidor Público Federal	Ensino Superior Completo	42	I do not eat meat	1	Yes	Otimização indiscriminada da produção para garantia de lucro, o consumidor não sabe as consequências que os aditivos, antibióticos, ração transgênica, acúmulo de agrotóxicos, conservantes podem trazer para a saúde em decorrência do seu consumo a longo prazo; Mesmo a carne orgânica (item raríssimo no mercado) por possuir um organismo mais complexo comparado ao vegetal, é mais suscetível a adquirir…	Yes	Sustentabilidade do Meio Ambiente. Saúde. Ética de uma vida humana que não inclua o desnecessário sofrimento animal não humano.	Que substituem a cultura do consumo da carne, conheço vários: o presunto ou mortadela fatiados da Goshen são ótimos, em casa minha sogra faz um bife de aveia muito bom, adoro hambúrguer de lentilha, coco e champignon na feijoada sem produtos de origem animal trazem um diferencial que eu acho ótimo. Proteína texturizada de soja...	2	No		Considero desnecessário comer carne.		Diante meu raso conhecimento sobre o assunto, a princípio parece que causa redução dos danos ambientais, redução do cultivo animal, diminuição do sofrimento animal, redução dos danos aos animais.	Continua sendo carne, continua sendo de origem animal. Imagino que os animais de laboratório ou fábrica não são tratados iguais ao da imagem que querem passar no vídeo.	Paralelo a este trabalho, pesquisem sobre carne artificial de verdade 100% não originária de animal. Busquem nas plantas a invenção da textura, sabor e que o alimento seja saudável.
Yes, I agree.	Female	Professora	Ensino Superior Incompleto	19	I do not eat meat	1	Yes	A violência e crueldade com os animais durante sua criação; matar um ser vivo para alimentar um ser humano, quando existem alternativas; o impacto negativo no meio ambiente.	Yes	Já sou vegetariana, principalmente por respeito aos animais (que não precisam morrer para dar prazer ao paladar de ninguém).	Dos produtos industrializados, a carne de soja, suplementos (vitaminas, injeções, ...), Alternativas para gelatinas e etc também são bem vindas para complementar a dieta.	2	It depends			O sabor da carne me incomoda é não sinto falta de ingerir, muito pelo contrário, me deixa desconfortável.	Além da evolução ética que seria proporcionada àqueles que "não conseguem parar de comer carne", essa nova tecnologia ajudaria no controle da violência contra os animais e seu uso na alimentação, evitando desmatamentos, gastos absurdos com grãos e água na criação de gado para o abate, por exemplo.	Talvez a elitização de certos alimentos e o preconceito com a causa e com o produto, caso não seja veiculado corretamente para a população.
Yes, I agree.	Female	Médica Veterinária	Ensino Superior Completo	22	Four times or more	2	Yes		Yes		Soja, outros vegetais	2	Yes				Preços, tempo de cultivo, espaço para cultivo	Perda de empregos e dinheiro em um importante setor da economia brasileira
Yes, I agree.	Female	PROFESSORA	Pós-Graduação	35	Four times or more	2	Yes	PROBLEMAS AMBIENTAIS, CRUELDADE ANIMAL	Yes	PROBLEMAS AMBIENTAIS CAUSADOS PELA PECUÁRIA	CASTANHAS, GRÃOS DIVERSOS...	1	Yes	POIS NÃO TERIA POLUIÇÃO AMBIENTAL, NEM CRUELDADE, NEM DESMATAMENTO, NEM RISCOS DE DOENÇAS.			PRESERVAÇÃO DO MEIO AMBIENTE.	SE NÃO HOUVER RISCOS PARA A SAÚDE, NENHUM.
Yes, I agree.	Male	Professor	Pós-Graduação	53	I do not eat meat	1	Yes	O uso de produtos não recomendáveis para saúde humana na criação de animais, poluição , etc.	Yes	Não tirar a vida de um animal, industrialização do produtos	de origem soja	1	I do not know		Não sabemos quanto isso é bom para saúde		Talvez, menos poluição	Não saberemos quais serão os impactos na saúde humana	É interessante pois precisamos alimentar bilhões humanos.
Yes, I agree.	Female	Professora de inglês	Ensino Superior Incompleto	28	I do not eat meat	1	Yes	Questões ambientais em torno da produção e a questão de tirar a vida do animal.	Yes	Ética	Grão de bico, soja, feijão.	2	I do not know				A exploração de animais diminuiria muito.	Não sei o que seriam os malefícios.
Yes, I agree.	Female	estudante	Ensino Superior Incompleto	18	Four times or more	5	No		No		soja	2	Yes	porque entedo a causa			animais não teriam que sofrer pelas nossas necessidades	Os preços dessas carnes provavelmente seriam altos
Yes, I agree.	Female	Professora	Pós-Graduação	49	Three times	1	I do not know		Yes	Estou apresentando intolerância	Sim. Os produtos de origem vegetal.	1	It depends			Comeria a carne oriunda da agricultura celular depois de ser testada e com garantias que não existem riscos para a saúde.	A agricultura celular, se considerada sem riscos para a saúde, pode ser uma alternativa para evitar o sacrifício dos animais e acabar com a destruição das matas que se transformam em pastos. Mas, tenho minhas dúvidas se acabaria com a exploração do agronegócio, gerado pelo sistema capitalista e o consumo de hormônios artificiais, assim como os já utilizados no processo de produção em alta escada …	Os malefícios seriam o agravamento do consumo de produtos industrializados que utilizam produtos químicos, hormônios geneticamente modificados, corantes, conservantes entre outras substâncias no processo de produção, sendo principais vilões de nossa saúde.	O melhor caminho seria o consumo consciente de carne e até mesmo a erradicação total do consumo de proteínas de origem animal, substituindo-a pela proteína vegetal 'in natura'.
Yes, I agree.	Male	Professor universitário	Pós-Graduação	39	Four times or more	4	No		No		Ovos, amendoim	1	No		Enquanto não fizerem todos os testes necessários e verificar que a proteína obtida nesse processo é identica à da animal, contuinuo consumindo carne como antes		Custo menor	Isso não pode ser respondido à curto prazo. É necessário ao menos uma geração para saber os efeitos.
Yes, I agree.	Female	educadora fisica	Pós-Graduação	49	Four times or more	1	I do not know		Yes	como por comer	não	1	Yes				evitar a morte de animais	desconheço
Yes, I agree.	Male	Engenheiro	Pós-Graduação	33	Four times or more	4	No		No		Sim, ovos, leite, vegetais com alto teor de proteína	1	Yes	Porque é efetivamente igual a carne natural			Reduzir o desmatamento de áreas de floresta para a pecuária	Nenhum. O consumo dependerá do preço para competir com a carne produzida por meios convencionais.
Yes, I agree.	Female	analista de sistemas	Pós-Graduação	27	Four times or more	4	No	No consumo não, no consumo "exagerado" sim, uma vez que rebanhos maiores podem levar ao aumento de desmatamento e poluição.	No		Soja. Mas não acredito que essa alternativa não atenda a todos, uma vez que o resultado não é o mesmo.	2	I do not know				Futuramente, redução de preço? Possibilidade de consumir carne sem contaminação de antibióticos, hormônios, etc. Espera-se que esse processo de produção de carne gere menos impactos ambientais.	Ainda não consigo avaliar. Só assisti um vídeo apresentados o lado positivo ;) Precisaria pesquisar melhor se a forma como é estimulado o crescimento artificial da carne não tem impactos na saúde humana.
Yes, I agree.	Female	Biologo	Ensino Superior Completo	23	Four times or more	3	Yes	Nos meios de produção que não prezam pela qualidade de vida do animal	No		Alimentos feitos de soja ou outros grãos	1	It depends			Depende se for saborosa e de textura não muito estranha	Diminuição do sofrimento animal, talvez um alimento mais saudável, mais ecológico	Aparentemente terá um alto custo
Yes, I agree.	Male	Estudante de engenharia	Ensino Superior Incompleto	25	Four times or more	5	No		No		Não.	1	It depends			Depende se tiver o sabor da de boi.	Novas opções de alimentação "limpa"	Não sei.	Como carne pq é bom, se essa nova carne for tão boa quanto, até prefiro come-la.
Yes, I agree.	Female	estudante de psicologia	Ensino Superior Incompleto	26	Four times or more	5	I do not know		Yes	poupar sofrimento aos animais	nao	1	It depends			se o sabor não alterar muito.	menos sofrimentos aos animais.	não sei.	achei interessante
Yes, I agree.	Female	professora	Pós-Graduação	47	Four times or more	3	Yes	Eu não sei do ponto de vista da saúde, mas eu acho que o consumo exagerado, por parte especialmente dos gaúchos, não deve ser bom. E o consumo exagerado leva à desperdícios, o que é muito complicado, especialmente se tratando de desperdício de um animal que foi sacrificado para alimentar o ser humano.	No	Eu não deixaria de comer carne, mas com certeza eu consigo diminuir o consumo.	Parece que há opções de proteína a partir de soja, não sei dizer se é equivalente.	1	It depends	Diminuiria o abate e sofrimento de animais	Não sei exatamente se as pesquisas estão adiantadas a ponto de assegurar e explicitar as consequências desta carne para a saúde humana.	Depende da explicitação das consequencias para a saúde humana.	Diminuição de abate de animais, que muitas vezes são criados em condições extremamente cruéis	Não sei dizer, teria que ver as consequencias para a saúde.	Interessante pesquisa.
Yes, I agree.	Male	Advogado	Ensino Superior Completo	27	Four times or more	5	No		No		Não conheço	1	I do not know			De ser algo que se firme no mercado	Não sei	Não sei
Yes, I agree.	Male	Educação/Professor	Pós-Graduação	50	Three times	5	No		No		Não.	1	I do not know				Diminuição da quantidade de antibióticos e equivalentes na carne	Pode haver muita química nisto...
Yes, I agree.	Female	Professora Universitária	Pós-Graduação	41	I do not eat meat	1	Yes	A violência contra os animais, o apoio a grandes corporações que destroem o meio ambiente e produzem produtos com baixa qualidade e alto custo, a saúde.	Yes	Deixei de comer carne pelos motivos descritos na resposta à questão 9.	Sim. Substitui por legumes, verduras, cereais, tofu...	3	I do not know		Na verdade não sei, pois não sinto falta de carne em minha dieta, acho indigesta, talvez recorreria a agricultura celular se em algum momento sentisse vontade de comer carne.		Ter uma alternativa para queles que ainda necessitam comer carne, o que pouparia a matança de animais e degradação da natureza.	Estarmos valorizando mais produção de alimentos em laboratório e, talvez, secundarizando o consumo de alimentos advindos da natureza.
Yes, I agree.	Male	Estudante	Ensino Superior Incompleto	20	Four times or more	5	No		No		Não	2	Yes	Apenas após extensiva pesquisa científica que garantiria que a carne artificial provê, sem oferecer risco superior à nutrição ou saúde do consumidor, os nutrientes necessários em quantidade similar à carne natural.			Oferecem uma alternativa para as pessoas que, por quaisquer motivos, se sentem desconfortáveis com o consumo de carne de origem tradicional.	Naturalmente, o custo devido ao processo complexo e delicado de produção será mais elevado que o da carne natural por muito tempo, além disso, os efeitos da introdução de alimentos de natureza orgânica (como carne ou vegetais) modificados geneticamente ou produzidos artificialmente na saúde do ser humano ainda não são conhecidos por completo.
Yes, I agree.	Female	psicologia	Pós-Graduação	54	Four times or more	3	Yes	Maus tratos aos animais é a principal	Yes	penso que tudo é costume, assim pode ser mudado com persistencia	seriais, vegetais	1	It depends			É preciso entender que outras substancias serão incluídas e o efeito sobre o organismo a longo prazo	Muitos, independente do preço, parece que traria uma opção para que os hábitos pudessem ser mudados.	não é possivel avaliar pq não sei o q pode estar por trás da indústria que esta vendendo essa ideia.	gostei muito de entender um pouco sobre o tema
Yes, I agree.	Female	Farmacêutica	Ensino Superior Completo	30	Four times or more	5	I do not know		Yes	Para evitar a criação e morte de animais em cativeiro	Não sei	1	Yes	Para evitar a morte de animais e o uso de hormônios nos mesmos. Além da segurança.			Segurança, evitar hormônios na criação animal e diminuir mortes.	A aceitação na cultura da população, quem sabe o sabor diferente e algum malefício eventual que só poderá ser descoberto após anos de consumo.	Excelente, não tinha conhecimento dessa possibilidade
Yes, I agree.	Male	Professor universitário	Pós-Graduação	53	Once	2	Yes	Apenas carnes Kosher	Yes	carnes não Kosher	Proteína de soja	1	No		Não seria um produto Kosher		Não sei	Não sei
Yes, I agree.	Male	médico	Pós-Graduação	56	Four times or more	5	No		No		soja / carne limpa	2	It depends	provaria sem problemas.		Do sabor e dos efeitos biologicos da carne	Melhora da qualidade da carne, sem hormonios ou antibioticos	não saberia responder ainda
Yes, I agree.	Male	Professor	Pós-Graduação	43	Four times or more	3	No		Yes	Sinto empatia pelos animais	Proteínas vegetais	1	Yes	Para parar de predar animais			Preservar a vida dos animais	Não sei
Yes, I agree.	Female	Professora	Pós-Graduação	40	Four times or more	5	No		No		Não	1	I do not know				Preço	Não sei
Yes, I agree.	Female	Funcionária publica	Pós-Graduação	38	Three times	2	Yes	Sofrimento animal	Yes	Pena, empatia	Soja, jaca, lentilha, feijão	1	It depends			Paladar, cheiro, textura ae aparência	Diminuição do sofrimento animal	Não imagino
Yes, I agree.	Female	Eng civil	Pós-Graduação	33	Four times or more	3	Yes	Sacrifício de outras vidas em prol da minha	Yes	Poupar os animais para um capricho meu; economia de água no processo	sim, pts	1	Yes	Para evoluir, sem causar impacto na natureza			proteção ao meio ambiente	causaria um impacto na economia oriunda da agricultura tradicional
Yes, I agree.	Male	Jornalista	Pós-Graduação	42	Four times or more	4	No		No		Não	1	It depends			Tenho que conhecer melhor.	Proteção animal	Produtos químicos
Yes, I agree.	Male	Professor	Pós-Graduação	46	Four times or more	4	No		Yes	Se houvesse algo melhor	Nao ha como substituir a proteina de origem animal	1	Yes	A questao é a proteina e sua necessidade, nao a forma como ela é obtida			Preservacao, respeito,	Custo?
Yes, I agree.	Male	Cirurgia Cardiovascular	Ensino Superior Completo	47	Once	2	No		No		Sim	1	Yes	Não deve fazer diferença da carne atual			Não sei	Não sei
Yes, I agree.	Female	professora	Pós-Graduação	48	Four times or more	4	Yes	Queria não precisar tanto disso	Yes	Pelos animais e pelo planeta	Sim, mas não são o mais adequado para a dieta humana. Castanhas e derivados de soja são bons exemplos, mas infelizmente precisamos, ao menos um pouco, de proteína animal.	1	Yes	pelas vantagens que isso traz para o planeta			infinitos para a terra e os animais.	Não houve testes suficientes pra isso, não é? manipulação genética pode esconder coisas que ainda não conhecemos.	espero que as pesquisas se acelerem bastante.
Yes, I agree.	Male	professor	Pós-Graduação	44	Four times or more	4	Yes	Ética.	Yes	Ética.	Não.	4	Yes	Por que não?			Fundamentalmente éticos.	Não sei dizer.
Yes, I agree.	Female	Educação	Ensino Superior Incompleto	20	Three times	5	No		No		soja	2	It depends			De provar e gostar do sabor...	Não sei	Não sei
Yes, I agree.	Male	servidor publico	Ensino Superior Completo	37	Four times or more	5	No		No	Fonte rica em proteínas, carboidratos e fibras. fundamentais para o perfeito funcionamento do corpo humano	Batata doce e Carne de soja.	2	I do not know			Eu sou oriundo da agricultura familiar, não compro carne em pacotes no supermercado.	acredito que seria muito difícil fazer isso em grande escala, e com a velocidade da natureza	Diminuirão os empregos (nas grandes industrias de exportação e comercio) , e prejudicariam o sustento de milhões de pequenas famílias agricultoras que dependem da cultura animal para sobreviver.	Acredito sim que devemos sempre procurar melhorar, e diminuir os impactos no meio ambiente, na criação de alimentos para a população. Mas poderíamos investir nossa energia em como aumentar a produtividade no campo sem o uso de defensivos e fertilizantes artificiais, de qual a melhor maneira de cultivar os animais e palntas para que eles cresçam saudáveis, com baixo custo e sem, minimizar ou compe…
Yes, I agree.	Female	Agente de viagens	Pós-Graduação	37	Four times or more	3	Yes	a degradação ambiental para criação dos animais, alto consumo de água, etc.	Yes	Por um meio ambiente melhor e uma saúde melhor	não	1	Yes	para contribuir com o planeta			Redução do desmatamento, consequentemente do aquecimento, e não estariamos sendo cruéis para produzir comida.	superpopulação de animais, queda na economia.
Yes, I agree.	Female	Professora universitária	Pós-Graduação	52	Four times or more	4	No		No		Tenho substituído por outras fontes de proteína para reduzir a quantidade consumida.	3	It depends			Há fatores culturais que demandam adaptação. Ainda não há testes de segurança desse produto. Não tenho muita confiança sobre a realização de testes de segurança realmente independentes. Tb não há medidas de segurança para a carne "natural" que se vende no mercado. Em se tratando de frango, só como orgânicos, para evitar hormônios e antibióticos. Tenho eliminado vários peixes da dieta pela mesma r…	bem estar animal, redução da área ocupada por pastagem (mas o que se colocaria no lugar?)	As grandes companhias oligopólicas dominariam o mercado. Não acho que configure grande avanço em termos ecológicos, mas certamente eliminariam-se os abates e animais criados em condições muito ruins.
Yes, I agree.	Male	Professor	Pós-Graduação	54	Four times or more	4	Yes	Questões éticas e ambientais	Yes	Pelos motivos expostos, questões éticas e ambientais	Sim, soja e diversos vegetais	1	It depends			Dos riscos à saúde e do sabor.	Redução do custo e dos danos ambientais	Não sei dizer
Yes, I agree.	Female	Funcionária Pública Aposentada	Ensino Superior Completo	57	I do not eat meat	1	Yes	o consumo excessivo, além do necessário para um alimentação balanceada; a maneira brutal e desumana como são criados, transportados e abatidos os animais comercializados.	Yes	Pelos maus tratos sofridos pelos animais que são criados para comercialização. Estes animais são criados como coisas. São confinados, transportados sem o menor respeitos e cuidados merecidos por serem seres vivos, e os abates são frios, mecânicos e em quantidades excessivas, levando a vida deles ao desperdício.	Conheço a soja, o glúten, e alguns enlatados. No entanto, acho totalmente desnecessário alguma coisa que pareça carne, ou que tenha a pretensão de substituir carne em um prato.	1	No		Não como carne há 40 anos, e nunca senti necessidade de substituir a carne que saiu do prato por qualquer outra coisa. Simplesmente não como carne. Me alimento de produtos saudáveis oferecidos pela natureza. De origem animal, ainda consumo queijos e ovos, de preferência caipiras.		Mais um produto no mercado, gerando grandes lucros a grandes laboratórios, criando necessidades desnecessárias a seres humanos robóticos.	A manutenção da visão comercial, e de consumo de produtos industrializados, bem como as consequências, a longo prazo, do consumo deste tipo de produto para o corpo humano.	A natureza nos supri de todas as nossas necessidades nutricionais, não precisa inventar moda, basta se conscientizar. Se houvesse investimento para a conscientização do ser humano, trazendo à tona o que ele tem de melhor, o retorno seria muito mais favorável.
Yes, I agree.	Female	Tecnologia da Informação	Ensino Superior Incompleto	46	Three times	4	Yes	Exploração animal e degradação ambiental	Yes	Evita a exploração animal e degradação ambiental	ovos e cogumelos	2	Yes	Por se tratar de uma saída sustentável			O processo usa bem poucos animais e reduziria as emissões de gases de efeitos estufa, evitando também os maus-tratos e o abate dos bichos. O consumo de água necessário para a produção também é muito menor que na pecuária. Além disso, a carne de laboratório não necessita de hormônios para sua criação, o que evitaria contaminações e problemas de saúde, e o objetivo dos cientistas é eliminar ao máxi…	Saber sempre sobre a procedência. Continuaremos tendo problemas com herbicidas e provavelmente o glutamato monossódico.
Yes, I agree.	Male	Professor	Pós-Graduação	51	Three times	3	Yes	Problemas ambientais (uso de grandes áreas de pasto - no caso de bovinos); problemas de saúde da população (doenças cardiovasculares, gordura saturada), problemas sociais (bem estar dos animais em tratamentos industrializados);	Yes	Melhorar saúde, ajudar o meio ambiente, diminuir gastos com alimentação, ajudar no bem estar dos animais.	Produtos vegetais com teor de proteínas mais elevado (como as leguminosas em geral - soja, feijão, .) e ferro (brócolis, espinafre, couve); além de ovos, derivados de leite (queijos, iogurtes, etc)	2	Yes	Mais sustentável para o planeta			a princípio espera-se diminuição de custos, melhoria para bem estar dos animais, menor uso de áreas de pastagem e melhorias para o meio ambiente em geral;	Dependendo da empresa que assumir isso, um monopólio e controle dos meios de produção (o que pode subir preços aos consumidores); além de retirada de produtores do processo, sobretudo médios e pequenos que fazem a produção de pequenos animais (aves, caprinos, ovinos);	O assunto é interessante como visão de futuro, mas precisará de muita educação para o consumo responsável. Ainda, no Brasil, esse número de pessoas (consumidores responsável) não chega a 5% do total. Portanto, apesar da ideia ser boa, deverá levar bastante tempo para ser implementada, talvez mais duas gerações, pelo menos no Brasil.
Yes, I agree.	Female	Docente	Pós-Graduação	33	Three times	4	Yes	Tenho pena dos animais, se eu precisasse matar não comeria tanto. Além disso, tenho consciência do impacto ambiental que a produção da carne implica. Porém, eu gosto do gosto e tenho vontade de comer, tento não pensar tanto nisso, mas tenho comido porções cada vez menores.	No	Como disse anteriormente, infelizmente eu gosto muito. Eu diminuiria com certeza. Talvez até deixasse de comer se tivesse que matar.	Sim, PTS.	1	It depends			Para mim é novidade. Por um lado é a solução, por outro pode ter uma série de problemas que talvez ainda não estejam mapeados. Portanto, dependerá dessa comparação quando a carne estiver disponível para compra.	Não ter que matar um ser vivo deveria ser justificativa suficiente, porém a possibilidade de multiplicar os recursos e reduzir o impacto ambiental da produção comum de carne é uma razão e tanto.	Bom, inicialmente como citado no vídeo, parece um tanto bizarro. Para mim a explicação disso é baseado nos procedimentos e na alimentação da célula: será que recebe os mesmos nutrientes que o animal recebe? Quais seriam as implicações na saúde de quem a consome? Sei que hormônios são aplicados sem ninguém pensar sobre isso, mas é um maleficio que eu apontaria. Além disso, em termos econômicos, si…	Obrigada, não conhecia essa possibilidade. Vou pesquisar mais sobre o assunto.
Yes, I agree.	Female	Professora	Pós-Graduação	40	I do not eat meat	1	Yes	Violência animal, centralização do humano como raça superior as outras, desequilíbrio ecológico e energético do planeta, consumo não saudável em termos de saúde física, mental e emocional	Yes	I do not eat meat carne desde 2008 pelos motivos citados acima.	Dieta equilibrada, variedade de produtos. O segredo do vegetarismo e veganismo não está apenas em tirar a carne, mas nos alimentos que você passa a inserir em sua vida. Em minhas refeições principais, busco fazer uma combinação de 6 tipos distintos de alimentos (grão + cereal + raiz + folhas verdes + legume + oleoginosa)	1	No		Porque sou vegana, não voltaria a comer carne porque ela seria agora "limpa".		Não sei ainda. Penso que precisamos muito mais de educação sobre alimentação do que substituição de uma coisa por outra. O planeta nos fornece o que precisamos, continuar satisfazer os desejos pessoais da raça humana me parece ainda uma forma egocêntrica de coexistir com outras formas de vida.	A raça humana continua a se colocar como centro do universo.
Yes, I agree.	Male	Professor	Pós-Graduação	53	Three times	2	Yes	Impacto ambiental. Sistemas de criação e abate cruéis. Males para saúde humana.	Yes	Para evitar os problemas citados.	Vegetais e cereais. Ora pro nobis. Grão em geral...	1	No		Por que isso é insano. Por que um alimento é muito mais do que um punhado de células reproduzidas artificialmente.		Benefícios apenas para as empresas que a vender.	Isso afasta ainda mais os seres humanos do mundo real, da capacidade e sensibilidade de cuidar da natureza e dos animais. Isso reforça o fundamentalismo tecnológico, a crença dos humanos de que são capazes de criar vida e desnaturalizar a natureza.
Yes, I agree.	Female	Professora	Ensino Superior Incompleto	22	I do not eat meat	1	Yes	Maus tratos, produção em larga escala, doenças, problemas com o meio ambiente, gasto com água, produção de alimentos para os animais, entre outros	Yes	Os mesmos citados nos problemas com consumo de carne de origem aninal	Sim. Proteínas vegetais encontradas na soja, feijão e alguns legumes e sementes	1	I do not know				Menos desmatamento para cultivar bovinos, menos gastos com água, energia e recursos humanos	Não vejo malefícios
Yes, I agree.	Female	Professora	Pós-Graduação	35	Four times or more	4	Yes	Produção industrial penaliza os animais e as pessoas que trabalham com eles.	No	Não sei, tenho pensado nisso. Talvez pudesse deixar, mas sei que isso traria muitas complicações para o meu cotidiano e para as relações com as pessoas ao meu redor.	Penso que muitos vegetais têm proteína parecida com a carne.	1	It depends			De maiores informações sobre o processo produtivo. O vídeo mostrado é puro marketing e há muitas outras perguntas que gostaria de fazer a respeito.	Não faço ideia se teríamos benefícios.	Idem	Um vídeo propaganda que não romantiza o processo não nos ajuda a entender nem a tecnologia, nem os interesses envolvidos na produção desse tipo de carne. Gostaria de ouvir a opinião de ativistas na área de segurança alimentar, biogenética, veganismo e produtores de carne orgânica para de fato ter um contexto mais convincente sobre o assunto.
Yes, I agree.	Female	Educação	Pós-Graduação	29	Four times or more	4	No		Yes	Saúde	Não	1	I do not know			Penso que depende da procedência, e da confiabilidade	A redução da carne animal. Penso que cada vez mais há menos espaço para se produzir a carne animal. Sem contar a a alteração das carnes animais.	Sinceramente não sei opinar
Yes, I agree.	Female	estudante de pedagogia	Ensino Superior Incompleto	18	I do not eat meat	1	Yes	me sinto mal comendo, mas nao me importo que outros comam	Yes	me sinto mal por ser carne de animais	tofu, soja	1	Yes	porque meu desconforto em comer carne é relacionado ao fato de vir de animais, entao a alternativa a isso seria bom			diminuicao do consumo de alimentos vindo de animais	é algo que vai demorar para ser aceito pela populacao
Yes, I agree.	Male	Empresário	Ensino Superior Incompleto	26	Four times or more	5	Yes	Abusos na produção	No		Proteínas vegetais, carnes artificiais	2	Yes	Porque gosto de carne, se for bom eu como			Barateamento, controle de qualidade mais simples, desenvolvimento de uma cultura sustentável	O provável aumento da problematizacao em comer carne animal
Yes, I agree.	Female	Educação	Ensino Superior Incompleto	41	Four times or more	3	Yes	O sofrimento do animal, mais tratos durante sua vida, fonte de alimentação do animal	Yes	Se conseguisse encontrar substitutos que oferecem preços equivalentes faria sem pensar.	Não sei.	1	Yes	Pelo que entendi traz os mesmos benéficos e não depende do sacrifício animal.			Creio que seriam em maior quantidade, de mais fácil acesso.	Não sei quanto aos valores, também não sei se seu consumo a longo prazo traria algum malefício a saúde.
Yes, I agree.	Male	Professor	Pós-Graduação	45	I do not eat meat	1	Yes	A carne faz mal pra minha saúde!	Yes	Fundamentalmente, pela saúde!	Derivados de leite, ovos, proteínas vegetais; suplementos (MRP, B12), etc.	2	No		De fato, não me importa a procedência! Optei por não comer carne por uma questão de saúde!		Além de não requerer a morte de um animal, as carnes poderiam ser produzidas sem toxinas ou qualquer outro elemento intruso (o que certamente faria dela mais saudável). Ademais, as carnes poderiam ser produzidas em qualquer parte do mundo (produção local), sem a exigência de transporte dos setores produtivos para o mercado consumidor.	Deve-se fazer maiores estudos do impacto desse tipo de alimento na saúde humana. Intuitivamente parece ser interessante, mas esse processo produtivo precisa ser avaliado! Outro ponto que deve ser estudado é o impacto da produção, i.e., quais os subprodutos, efluentes etc. gerados para se obter a carne.	Particularmente, sou um entusiasta do assunto! Acho promissor! Mas, como toda nova tecnologia, deve ser bem avaliada!
Yes, I agree.	Male	Professor	Pós-Graduação	37	I do not eat meat	1	Yes	Morte de animais em grande escala, problemas de saude para populacao em geral	Yes	Vide resposta a questao 9	Substituir em que sentido? Basta focar numa alimentação baseada em legumrs, verduras e frutas.	1	No		Por crer que uma dieta baseada em outros alimentos que nai a carne, seja ela natural ou de laboratorio, seja viavel e saudavel.		Provavelmente a diminuição da morte de animais.	O crescimento de uma indústria baseada em procedimentos de laboratorio que fogem da compreensao da populacao em grtal, vide alimentos transgênicos. A manutencao de uma alimentacao primordialmente carnivora, msm que a carne provenha de laboratórios.	Uma otima iniciativa de pesquisa, atacando o cerne da questao de sacrificio de animais. Porem, pessoalmente, creio que, no mundo ideal, as pessoas deveriam se conscientizar que o consumo de carne em alta escala nao é sustentavel e tao pouco saudavel para animais e humanos.
Yes, I agree.	Male	Professor Universitário	Pós-Graduação	47	Twice	3	Yes	Problemas de saúde	No		Vegetais (proteína vegetal)	2	I do not know			mais informações	mais uma opção, e provável menor risco à saúde	não sei.
Yes, I agree.	Female	Estudante	Ensino Superior Incompleto	36	Four times or more	5	No		No		Não	1	I do not know			Estranho imaginar comer carne sintética! Apesar que comemos muitos produtos industrializados sintéticos.	O melhor ganho será a vida dos animais, pois não serão mais sacrificados. Mas, essa carne sintética provavelmente não será 100 % benéfica a saúde.	Bom, normalmente os produtos industrializados, geneticamente modificados, são produtos que ao longo do tempo fazem mau ao organismos das pessoas. Hoje, temos várias pesquisas comprovando que muitos alimentos sintéticos causam câncer entre outras doenças.	É estranho imaginar uma galinha andando na sua frente e ao mesmo tempo, você estará se alimentando da mesma. Esta carne fabricada no laboratório provavelmente "nunca" conseguirá ser 100% daquele animal. A aparência e o gosto acredito que até consiga chegar no mesmo, mas e o resto! As substâncias que compõe a carne, suas pecularidades! Será que o "laboratório" consegue fabricar 100% do animal?
Yes, I agree.	Male	Professor	Pós-Graduação	32	I do not eat meat	1	Yes	Exploração animal, impactos ambientais na produção, problemas para a saúde humana	Yes	Não como carne há cinco anos. Além dos problemas citados anteriormente, não percebo necessidade ou benefício no consumo de carne animal para mim	Sim. Vegetais	2	No		Não sinto vontade nem necessidade de comer carne		Redução da exploração animal e de devastação ambiental para pecuária	Controle da produção por grandes empresas, patentes, maior distanciamento do processo de soberania alimentar
Yes, I agree.	Female	Educação	Ensino Superior Incompleto	23	Four times or more	4	Yes	Os meios de produção que envolvem crueldade com animais, modificaçõea genéticas e uso de hormônios	Yes	Se alimentando adequadamente, a carne não é tão necessária. Acredito que eu estaria colaborando com a sustentabilidade, diminuindo o consumo de água, diminuindo o desmatamento causado pela agropecuaria, além de contribuir para o bem estar animal. Pensando mais coletivamente, é isso.	Legumes e vegetais como grão de bico, arroz e feijão, lentilha, derivados da soja.	3	Yes	É uma maneira limpa de comer carne sem que os animais precisem sofrer pra isso.			Estaríamos consumindo carne sem que os animais sofressem, e a grande produção de carne diminuiria, o meio ambiente seria beneficiado.	Acredito que muitas pessoas teriam preconceito com a origem do alimento.
Yes, I agree.	Female	Docente	Pós-Graduação	46	I do not eat meat	1	Yes	Principalmente questões éticas relacionadas à produção e abate de animais, e energéticas, por questões religiosas.	Yes	Já fiz isso, sou vegetariana a 8 anos.	Principalmente diversos tipos de grãos, como grão de bico, lentilha, feijões...	1	No		Meu organismo já se acostumou a não consumir carne e sou muito saudável sem carne, sinto que não preciso mais. Mas me parece que a ideia apresentada no vídeo avança nas dimensões ética e de sustentabilidade, para quem ainda quer consumir carne.		Uma opção potencialmente mais saudável e menos agressiva aos animais e ao meio ambiente.	De imediato não vejo um, mas acredito que não poderia ser expandida como os transgênicos, sem estudos mais prolongados sobre possíveis efeitos para a saúde dos consumidores.
Yes, I agree.	Female	médica	Pós-Graduação	56	Three times	3	No		No		vários preparados proteicos industrializados, ovos e outras proteínas de origem animal, várias proteínas deprimem vegetal que podem substituir parcialmente	1	Yes	porque não há motivos para não comer se for necessário		sabor, textura e falta de acesso à carne natural	produção em larga escala e menor espaço, capacitação de pessoal antes trabalhando na criação de carne animal para produção de carne industrial, etc	diminuição de emprego e atividades no campo, má distribuição de oportunidades, excluindo os que já trabalham no campo, aumentando o êxodo rural por falta de ocupação	estratégia necessária mas, mas necessário ainda, é o planejamento local, cultural e tecnológico, precedendo até mesmo o econômico
Yes, I agree.	Female	jurídica	Pós-Graduação	36	Four times or more	5	No		No		sim, proteínas vegetais	3	No		O mundo existe há tantos anos e nunca precisou ser reproduzido em laboratório a proteína animal para alimentar a população. É impressionante como a indústria consegue manipular as informações, a fim de atingir seus próprios objetivos mercenários.		Os benefícios são para as grandes indústrias, porque não vejo nenhum tipo de problema em se alimentar de proteína animal original. É incrível como essas pessoas querem fazer as outras aceitar as verdades delas e sempre com o objetivo de lucratividade.	Os malefícios? Tem alguém se alimentando há 50 anos com esse tipo de proteína reproduzida em laboratório? Com certeza vai ter malefício para o organismo humano. Toda essas "certezas" que existiam sobre alimentação estão caindo por terra e cada vez mais se busca o alimento orgânico, vindo da terra, e as indústrias sempre querendo manipular as informações e com receio de perder mercado inventam ess…	Sempre vou comer carne animal, assim como meu filho. Todas essas "verdades" criadas por laboratórios e indústrias alimentícias não vão conseguir mudar a real natureza. É muita gente preocupadíssima com os animais e com o próximo não se importam. Não sou a favor de maus tratos contra os animais, acho que deve haver uma fiscalização efetiva nos criadouros, agora achar que devemos parar de consumir …
Yes, I agree.	Male	Professor	Pós-Graduação	41	Four times or more	3	No		No		Soja	3	Yes	Se o gosto for bom...			Florestas são destruídas pra soja e pra pasto. Se pudessem ser um pouco poupadas acho q o mundo seria melhor.	A qualidade do produto... O q colocariam dentro. Esse amido de milho era milagroso até deixar todo mundo obeso e diabético.	Tudo é mercado. Se houver uma propaganda massiva talvez pegue, mas será só mais uma opção. Não acredito em substituição a curto prazo. Contudo, se for mais barato, bom, é tão nutritivo quanto, não tem por que não pegar...
Yes, I agree.	Female	Professora	Pós-Graduação	38	Four times or more	3	No		No		Não	1	I do not know			Por não ser natural	Menos morte animal	Desconhecidos
Yes, I agree.	Female	Educação	Pós-Graduação	30	Four times or more	5	No		No		Não conheço	1	Yes	Parece que a produção desse tipo de carne traz o sabor, as mesmas proteínas.			Redução do custo da produção de carne, redução do abate de animais, melhor qualidade de produto final para consumo.	até haver a redução do preço, as pesquisas e melhorias da técnica de criação desse tipo de carne exigiriam tempo e dinheiro, sem falar na dificuldade de aceitação, por parte de donos de abatedouros de animais nesse tipo de tecnologia.
Yes, I agree.	Female	Administradora	Ensino Superior Completo	24	Four times or more	3	Yes	A crueldade com animais, a questão ambiental - desmatamento para pecuária, consumo de água e emissão de gases	No		Conheço apenas substituíveis para o ferro e proteínas. Tipo completo alimentar, feijão, tofu, soja, grão de bico, tem vários.	1	Yes	É uma alternativa que me faz feliz. Saber que nenhum animal teve que sofrer ou que eu não estou destruindo o planeta é bom.			Primeiro a conscientização, de pq esse produto existe, ele existe pq o mercado atual tem lados negativos. Provavelmente vai levar anos, mas cada vaca ou cada frango que não são consumidos, vão estabilizar ou diminuir o mercado de carne animal, o que causa a redução dos problemas causados pela exploração de carne animal	Talvez os pequenos produtorss não consigam se manter, as grandes corporações tem como encarar adversidades mas o produtor pequeno não, eles podem perder os empregos. Outro malefício seria o monopólio dessa tecnologia.
Yes, I agree.	Female	Advogada e Professora	Doutorado	34	Four times or more	4	No		No		Soja, ovos, leite e derivados	1	No		Prefiro alimentos naturais.		Preservar animais.	Introduzir alimentos sintéticos demais na dieta humana.
Yes, I agree.	Female	Saúde	Pós-Graduação	50	Four times or more	4	No		No		Cogumelos, ovos	1	Yes	Nutrientes, para eliminar toxinas oriundas de carceragem			Ampliação do Comércio alimentício e da produção científica, maior opção de escolha aos consumidores, promoção de saúde, preservação de animais, crescimento do mercado da tecnologia nesta área	Adequação do mercado, fechamento de muitas granjas ou similares, desemprego nesta área, Incredulidade dos consumidores
Yes, I agree.	Male	Engenheiro/Professor do Ensino Superior	Pós-Graduação	38	Four times or more	4	No		No		Proteína/Carne de Soja e Fontes Fibrosas	1	It depends			Se as entidades regulamentadoras viessem a autorizar o consumo, isto após análises e pesquisas quanto a segurança do consumo.	Talvez a redução do custo e o aumento da disponibilidade do produto.	Talvez a redução de empregos em toda a cadeia de produção.
Yes, I agree.	Male	Professor	Pós-Graduação	35	Four times or more	5	No		No		Não	1	I do not know				Acredito que, dependendo do processo, poderia tornar mais barato e acessível.	Não consigo imaginar.
Yes, I agree.	Female	Estudante de Pedagogia	Ensino Superior Incompleto	18	Four times or more	4	No		No		´´carne`` de soja	1	Yes	Parece-me saudável e segura			Mais saúde e segurança no consumo de carnes	Acredito que tais produtos seriam muito mais caros, o que impossibilitaria, de certa forma, o consumo por todas as camadas sociais
Yes, I agree.	Female	Educação - estágio	Ensino Superior Incompleto	22	Four times or more	5	Yes	Higiêne na produção, não saber o que há dentro do processado, crueldade com os animais, na criação e no abate.	Yes	Pela crueldade praticada com os animais	Sim, a proteína de soja e alguns alimentos como a jaca.	1	Yes	Se essa é uma alternativa que não prejudica os animais e não prejudica a saúde do ser humano, eu comeria sim.			Os benefícios, não sei, com certeza a crueldade com os animais iria diminuir e as pessoas que gostam de comer carne, mas não fazem por n motivos, poderiam voltar a comer, se assim quisessem.	As grandes indústrias produtoras de carne não gostariam desse novo método de alimentação, por isso acredito que, aqui no Brasil isso seria quase impossível de acontecer, uma substuição dessas dependeria de interesse político.
Yes, I agree.	Female	Estagiária	Ensino Superior Incompleto	28	Three times	3	Yes	O tratamento dado aos animais, e a produção em larga escala - prejudicial ao meio ambiente.	No		Não	1	It depends			É algo novo, uma pesquisa nova, sem muito estudos das consequências que essa carne pode fazer para o organismo humano.	Mais sustentável	Não sabemos ainda as consequências - boas ou ruins - que ela produzir no organismo humano.	Observando o vídeo que é bem forçado... A impressão que dá é que mais se aproxima de um frango transgênico - mesmo sabendo que não é a mesma coisa - com toda a certeza não seria algo em que eu confiaria logo de cara...
Yes, I agree.	Female	professor ensino superior	Pós-Graduação	52	Four times or more	2	Yes		Yes	sofrimento dos animais nos cativeiros e no abate	soja e grãos	3	Yes	para não pensar na morte do animal e sofrimento			melhorar meio ambiente. Não precisar sacrificar tantos animais	custo. e riscos à saúde se existirem	acho sensacional que essa seja em breve a realidade. Contudo, sabemos que os custo será alto. Todos teremos as mesmas oportunidades de comer esse tipo de alimento? Mundo desigual, oportunidades desiguais
Yes, I agree.	Male	Professor	Pós-Graduação	44	Four times or more	2	Yes	Problemas cardiovasculares!	Yes	Poderia encontrar proteína em outra fonte!	Soja	1	Yes	Para preservação ambiental, menos danos ao mundo!			Os benefícios seriam para o meio ambiente!!!!!	Os possíveis danos à saúde que não foram devidamente testados!
Yes, I agree.	Female	estudante	Ensino Médio Completo	18	I do not eat meat	1	Yes	O problema principal é a crueldade com os animais-como são feitos os abates-,assim como a saúde do planeta.	Yes	Por compaixão os animais,pelo planeta e pela saúde	Bife de soja,hamburguer de quinoa,lentilha etc	2	Yes	porque não foi necessário matar um animal que sente dor e que tem sentimentos.			a variedade de escolha. posso escolher o mais saudavel,o menos cruel com os animais,sentir o mesmo gosto da carne e obter os nutrientes necessarios.	confiar na empresa	muito legal o trabalho. viva o veganismo/vegetarianismo!
Yes, I agree.	Female	Consultora de vendas	Ensino Superior Incompleto	31	Four times or more	4	No		No		Nao	1	Yes	Saudável e evita tanta morte animal			Saúde.	Financeiro.
Yes, I agree.	Male	professor	Pós-Graduação	38	Four times or more	3	Yes	colesterol (carne vermelha) e criação dos animais	No		soja, principalmente	1	It depends			Depende de testes que acho que precisam ser feitos para saber se podem haver efeitos indesejados ao comer essa carne	Pode evitar problemas atuais com a criação de animais (como os problemas ambientais mostrados no vídeo) e com uso de hormônios e outros produtos para isso	Não sei. Acho cedo para sabermos, pelo que vi no vídeo.
Yes, I agree.	Female	professora	Pós-Graduação	43	Four times or more	3	Yes	Maus-tratos na criação de animais, aquecimento global, exploração exagerada do solo para produção de ração, dieta humana desregulada em decorrência do consumo exacerbado de gordura animal etc.	Yes	Se houvesse outra alternativa de fácil acesso, eu deixaria de comer carne por conta dos problemas indicados na questão 09.	Peixe (?)	1	It depends			Preciso de maiores esclarecimentos, a partir dados e pesquisas científicas.	Preciso de maiores esclarecimentos, a partir dados e pesquisas científicas.	Preciso de maiores esclarecimentos, a partir dados e pesquisas científicas.
Yes, I agree.	Female	Professor	Pós-Graduação	54	Three times	4	No		No		Soja?	1	It depends			Teria que ter muita informação sobre o potencial nutritivo e segurança de produção	produção de alimento em menor espaço, controle de residuos, controle de nutrientes	a promessa de matar a fome do mundo nunca sera cumprida
Yes, I agree.	Male	TI	MBA	45	Four times or more	4	No		No		SOJA, CARBOIDRATOS, LEGUMES	1	It depends			Mais conhecimentos à cerca das consequências do consumo deste produto.	Sustentabilidade - Ecologia	Não sei responder por não termos histórico conhecido.	Removed for anonymity preservation
Yes, I agree.	Male	Professor universitário	Mestrado	39	I do not eat meat	1	Yes	Métodos de criação e abate cruéis, hormônios e antibióticos presentes nos organismos animais	Yes	Métodos de criação e abate cruéis	Pessoalmente uso ovos caipiras e leite (e derivados) orgânicos, ainda que o leite nem sempre seja acessível (seja por disponibilidade ou por preço).	1	It depends			Das pesquisas relacionadas à segurança da carne para o organismo humano principalmente. Após isso estar estabelecido, comeria sem problemas.	A falta de necessidade de criar e abater animais para consumo, a redução de hormônios (?) e antibióticos associados à criação animal	Não vejo nenhum, mas como mencionei antes, é necessária pesquisa extensa sobre o assunto para eliminar riscos desse tipo de alimento (por exemplo, se a "sopa de nutrientes" em que a carne cresce causa efeitos colaterais).	Achei bastante interessante a ideia, ainda que mesmo eu (um vegetariano) tenha uma certa resistência instintiva devido à artificialidade toda do processo. Sem dúvida seria uma imensa quebra de paradigmas.
Yes, I agree.	Female	Pedagogia	Ensino Superior Incompleto	33	Four times or more	5	No		No		Não	1	I do not know				Não tenho uma opinião formada.	Não tenho uma opinião formada.
Yes, I agree.	Male	Tecnologia da Informação	Ensino Superior Completo	43	Four times or more	5	No		No		Não conheço, dizem que a proteína de soja é um substituto, assim como o Brócoli também, mas de acordo com a Biologia Molecular, as proteínas sintetizadas pela ingestão da carne animal são diferentes das proteínas sintetizadas pela ingestão de outros alimentos, portanto para que nosso organismo funcione bem necessitamos da ingestão de proteínas e vitaminas de vários tipos de alimentos, isso inclui…	1	I do not know				Não observo benefícios nessa atitude.	Além de estarmos comendo um alimento artificial, também me preocupa saber as questões das mutações genéticas geradas para esta produção, lembrando que por mais que soluções in vitro sejam de um alto controle, sabemos que não é possível reproduzir em 100% do sistema reprodutor celular, pois são criados artifícios para reproduzir o ambiente de reprodução celular que no organismo são inexistentes.
Yes, I agree.	Male	educação	Pós-Graduação	46	Four times or more	5	No		No		soja, proteinas de origem vegetal etc	1	It depends			muitos testes e comprovação que seria saudável, que teria um custo razoável e que seria sustentável. Dizer apenas que vem de laboratório não significa necessariamente que é sustentável (os recursos necessários para sua produção podem ser mais custosos ecologicamente que o método de produção usual).	não sei responder	não sei responder
Yes, I agree.	Male	Professo Universitário	Pós-Graduação	50	Three times	3	No		No		Não	1	No		Prefiro carne natural		Poderia atender quem não quer carne natural	Não sei responder.
Yes, I agree.	Male	Professor	Pós-Graduação	36	Three times	4	No		No		Sim. Alimentos proteicos em geral.	2	It depends			Precisaria de mais informações e verificação de resultados de pesquisa de ao menos médio prazo para verificar as consequências do consumo de tal produto.	Precisaria compreender melhor todo o processo para realizar esta afirmação, todavia, é possível pensar na redução das consequências ambientais da produção da carne.	Há um risco de ficar escravo das empresas (geralmente grande multinacionais) detentoras das patentes e recursos de produção; consequência sócio-econômica ao se pensar toda a cadeia produtiva da carne (produtores, processadores, mão-de-obra direta e indireta e por aí vai); desconhecer os riscos de longo prazo de se consumir algo que, tecnicamente, foge aos esquemas naturais.	Em geral, o vídeo em si é pertinente, porém, indutivo, não trazendo maiores informações sobre o tema e tendo característica panfletária, capaz de induzir determinadas respostas. Há de se ter cuidado com isso em pesquisas futuras.
Yes, I agree.	Male	Professor	Pós-Graduação	49	Three times	5	Yes	Maus tratos aos animais.	Yes	Respeito aos animais.	Lutem, proteina de soja e complementos.	1	Yes	Respeito aos animais.		Disponibilidade para venda.	Qualidade de vida.	Efeitos colaterais por conta de questões genéticas na produção. Lembremos sempre do caso da vaca-louca.
Yes, I agree.	Male	Ensino Superior	Pós-Graduação	56	Four times or more	5	No		No		Não	1	No		Não existem estudos aprofundados das consequências da mudança natural		Nenhuma.	Uma série de doenças no futuro.
Yes, I agree.	Female	Professora UFPR	Pós-Graduação	35	Four times or more	3	No		No		Não	1	Yes	Eu iria experimentar, se eu soubesse que não é prejudicial à saúde.			Sustentabilidade	Não sei
Yes, I agree.	Male	Engenheiro Mecânico	Doutorado	33	Four times or more	5	No		No		Soja	1	I do not know			Não conheço o suficiente para responder	Não saberia responder	Também não saber responder
Yes, I agree.	Female	Professora	Pós-Graduação	28	Four times or more	2	Yes	Crueldade na produção e no abate.	Yes	Pelo sistema de produção de carne e por questões ambientais. Já cortei carne bovina, mas ainda não consegui cortar os derivados.	Proteína de soja e Tofu.	1	Yes	Achei uma ótima alternativa para a carne, e gosto de experimentar coisas novas.			Diminuição da produção em grande escala de carne e desenvolvimento do mercado de tecnologia do ramo alimentar.	Se realmente houver uma diminuição da produção de carne, as pessoas que trabalham com isso teriam de se adaptar a novos ramos de produção alimentar.
Yes, I agree.	Female	Professor universitario	Doutorado	51	I do not eat meat	1	Yes	Sofrimento animal e ambiental	Yes	Preservação animal e ambiental	Sim. Cogumelos, oros pro nobis	1	I do not know			Do laboratório. Da confiança. Da quantidade de produtos químicos etc misturados.	Alternativa	As consequências no organismo humano
Yes, I agree.	Male	Consultoria	Mestrado	43	Four times or more	5	No		No		Soja e proteínas	1	It depends			Depende do avanço dos estudos e confirmação dos possíveis efeitos colaterais para a saúde. Também dependeria do gosto/aparência/consistência da carne	Redução de impacto ambiental e redução do consumos de hormônios, agrotóxicos, produtos químicos e biológicos não naturais/saudáveis	Não posso afirmar pois desconheço o processo de produção
Yes, I agree.	Female	Educação	Pós-Graduação	36	Three times	3	No		No		Conheço alternativas, não não tenho conhecimento a respeito de suas propriedades proteicas. Se de fato substituem a carne.	1	Yes	Porque acredito que da mesma forma que a carne natural ela teria todas as propriedades.			A manutenção das espécies de maneira equilibrada no ambiente e ainda manter o padrão de alimentação que hoje temos.	Não sei se seria um malefício, mas penso o que teria de ser desenvolvido ainda para que os resultados deste processo fossem totalmente assegurados, afinal pelo que entendi se trata de uma alteração genética.	Achei interessante o assunto. De fato não conhecia praticamente nada a respeito e agora vou me informar melhor. Quero entender mais claramente o processo de produção e todos os seus reais impactos.
No, I don't agree.
Yes, I agree.	Female	Pedagoga.	Pós-Graduação	27	I do not eat meat	1	Yes	Violência no abate dos animais, criação agropecuária em geral que fortalece o processo capitalista de enriquecimento dos grandes frigoríficos, degradação do solo na criação bovina em grande escala e processo de efeito estufa causado pela criação bovina em grande escala.	Yes	Já sou vegetariana, pelos motivos citados no item 9.	Sim. Proteína/Carne sintética	4	Yes	Pois é uma alternativa para consumo de proteínas sem abate e criação animal.			Redução do processo de degradação ambiental, violência animal e quebra (ainda que em partes) do processo capitalista.	Para mim nenhum.	Ótima pesquisa para difundir o vegetarianismo! Parabéns
Yes, I agree.	Male	Engenheiro eletricista	Mestrado	42	Three times	5	No		No		não faço idéia	1	It depends			Enquanto temos galinhas e bois criados a moda antiga ainda temos a chance deter a gordura animal para nos fornecer a melhor energia que os carnívoros podem ter.	Não vejo benefícios na minha opinão vai ter mais hormonios que temos na atualidade.	Para que a doença da faca louca fosse comprovada foram necessários 20 anos e o gado já vinha comendo ração oriunda de outros animais a mais de 50 anos, então para ter a certeza que será bom ou ruim para a humanidade somente depois de 100 anos utilizando para verificar as modificações nos seres humanos.
Yes, I agree.	Male	Professor	Pós-Graduação	58	Four times or more	4	No		No		não	1	Yes	Teste			Diversos	Não vejo nenhum
Yes, I agree.	Female	educação	Pós-Graduação	49	Three times	4	No		No		sim. Soja	2	I do not know				não matar animais	mudança genética, hormônios
Yes, I agree.	Male	Engenharia + educação	Pós-Graduação	53	I do not eat meat	1	No		Yes	Já não como carne	Vegetais, derivados de soja, lácteos	1	No		Sou vegetariano, portanto menus baseados em carne não me atraem		Redução da emissão de carbono, evitar morte de animais para alimentação	Será que a comida será realmente saudável e sobretudo segura?
Yes, I agree.	Male	professor	Pós-Graduação	59	Twice	1	Yes	o martírio dos animais	No	já fui vegetariano durante aproximadamente 4 anos	proteína de soja	1	Yes	melhor que matar um animal			Acabaria com o sofrimento de muitos animais	a novidade da tecnologia e seus possíveis efeitos colaterais
Yes, I agree.	Male	Engenharia	Pós-Graduação	51	Four times or more	4	No		No		Não	1	Yes	Boa alternativa			Criar alternativas e sustentabilidade	Riscos desconhecidos nesse tipo de manipulação
Yes, I agree.	Female	estudo direito	Ensino Superior Incompleto	18	Four times or more	4	No		No		soja	1	It depends			se se adequaria aos meus gostos	a qualidade deles	não sei
Yes, I agree.	Male	Estudante	Ensino Superior Incompleto	20	Four times or more	5	No		No		Soja	1	It depends			Gosto e preço	Mais alternativas de alimentação	Nao sei
Yes, I agree.	Female	Estudante	Ensino Médio Completo	18	Three times	2	Yes	Quantidade de agua gasta para 1kg de carme é imensa, ocupam espaco, liberam muitos gases e contribuem para o efeito estufa, sofrem, espalham doencas	Yes	Quantidade de agua gasta para 1kg de carme é imensa, ocupam espaco, liberam muitos gases e contribuem para o efeito estufa, sofrem, espalham doencas, não sinto necessidade	Vegetais, cogumelos, graos	4	Yes	Melhor para o meio ambiente, animais e futuro do planeta			Menos hormonios sendo usado em animais, menos vacinas, menor possibilidade de doencas na carne	Não acho nenhum
Yes, I agree.	Male	Estudante	Ensino Superior Incompleto	19	Four times or more	5	No		No		Não	2	Yes	Creio que tenha os mesmos nutrientes e mesmo gosto			Maior quantidade de produtos para atender a demanda mundial	Não tenho muitas informações sobre
Yes, I agree.	Female	Medicina Veterinária	Ensino Superior Incompleto	18	Four times or more	5	No		Yes	Alimentação mais saudável e menor custo semanal	Não conheço nenhum além da carne de soja	2	Yes	Teste, curiosidade			Curiosidade alheia	A carne sintética pode não apresentar os nutrientes que uma carne animal proporcionaria
Yes, I agree.	Male	Professor	Pós-Graduação	31	Four times or more	3	No		No		Sim. Ovo e soja.	1	No				Não sei	Não sei.
Yes, I agree.	Male	Publicidade & Propaganda	Ensino Médio Completo	20	Four times or more	5	Yes	Mals tratos aos animais	No		Vegetais	1	I do not know			De varios anos testando as reações que podem acontecer com o organismo humano, antes de iniciar no mercado	Sustentabilidade	Guerra nas industrias
Yes, I agree.	Male	Administração	Pós-Graduação	34	Four times or more	4	Yes	Área de produção e qualidade de vida	No		Soja	1	No		Não acreditei nesta tecnologia. De qualquer forma, tudo no universo passa por uma transformação de energia. Então, para produzir carne "do zero" ainda assim haveria alto consumo de energia, com seus impactos ambientais e sociais. É o mesmo motivo do carro elétrico ainda não ser viável economicamente: para produzir energia elétrica "limpa" (células de hidrogênio) gasta-se mais energia de outras fo…		Área menor para produção de alimentos de origem animal.	Área maior para produção de energia e de alimentos de outras fontes. Desigualdade social.	A ideia é interessante como conceito, mas carece de embasamento racional-econômico, que é o que movimenta a dinâmica capitalista contemporânea. Fora do idealismo, tal ideia precisa de um propósito de fato. Pode-se obter alimentos de origem animal de forma saudável. Ademais, é possível também gradualmente alterar a base alimentar humana, mas é necessário uma mudança de ordem espiritual que possibi…
Yes, I agree.	Female	Estudante de direito.	Ensino Superior Incompleto	19	Four times or more	4	Yes	A poluição que a produção de carne gera	Yes	Se não tivesse outra alternativa.	Cogumelos, vegetais. Tambem tem uma impossible meat que os EUA já fazem.	3	Yes	Experimentar, ver se é boa. E se fosse poderia substituir na dieta.			Menos venda de carne, resultando na menor poluição.	Valor mais elevado
Yes, I agree.	Female	Psicologa	Ensino Superior Incompleto	19	Four times or more	5	Yes	Maltrato na criação dos animais	No		Shitake, falafel, tofu, shimeji	2	Yes	nao agride animais			nao agredir os animais e nao ter conservantes	o preço alto
Yes, I agree.	Male	estudante	Ensino Médio Completo	19	Four times or more	5	No		No		Não conheço	1	Yes				Redução da criação de animais com o propósito de produzir carne para alimentação	nenhum
Yes, I agree.	Female	Direito	Ensino Superior Incompleto	19	Twice	1	Yes	A crueldade da indústria e a poluição por ela gerada.	Yes	Não como carne por saber como a indústria funciona e por saber o grau de poluição por ela gerado.	Tofu, carne de soja, carne de glúten, grãos, leguminosas, etc.	3	I do not know				A possibilidade do consumidor ter variedade de escolha e a sustentabilidade.	A perda de renda para o país.
Yes, I agree.	Female	arquitetura	Ensino Superior Incompleto	19	Three times	3	Yes	morte de seres vivos como nos	Yes		sim, todos os vegetais	2	No		porque se eu parar de comer carnes, prefiro virar vegetariana		diminuição da morte dos animais	não sej
Yes, I agree.	Male	Estudante	Ensino Superior Incompleto	21	I do not eat meat	1	Yes	Maus tratos aos animais, impactos ambientais e problemas de saúde	Yes	Não como carne	Há várias opções, mas uma boa alternativa seriam leguminosas e grãos	2	I do not know				Menor impacto ambiental e sem necessadidade de sofrimento dos animais	Alto custo de produção (?)
Yes, I agree.	Female	Vendas	Ensino Superior Incompleto	18	Four times or more	4	No		Yes	Problemas de saúde	Não	2	Yes	Se for segura e com um gosto bom, não há motivos para não comer			seria bom ter uma opção de carne real, mas que não causasse tantos danos à natureza e aos animais	Provavelmente há a chance de algum malefício a nível genético por multiplicar tantas vezes a mesma celular
Yes, I agree.	Female	Direito	Ensino Superior Incompleto	19	Three times	2	Yes	Pena, consciência perante ao processo de abate. Não gostar muito de carne	Yes	Por amor aos animais e por não gostar tanto de carne	Legumes, vegetais, produtos a base de leite, soja e derivados	1	Yes	Porque estaria comendo o mesmo alimento, porém sem tirar a vida do animal e comprometer o meio ambiente			Meio ambiente e cruely free	Muito investimento tecnológico, provavelmente seria muito caro
Yes, I agree.	Male	Economista	Ensino Superior Completo	28	Four times or more	4	No		No		Não	1	Yes	Devido a necessidade de me alimentar de proteina animal e isto não significar a produção industrial de animais para abate.			Esta é uma opção de criação de alimentos de origem animal sem o problema da criação industrial de alimentos, que podem ser cruéis com os animais.	Não visualizo malefícios a priori.	Acredito ser importante uma divulgação maior desta tecnologia. Sua viabilidade de implementação em larga escala e com P&D, além de viabilizar sua implementação do ponto de vista econômico pode sofrer algumas dificuldades. Assim, faz-se mister sua divulgação incluindo seus benefícios.
Yes, I agree.	Female	Psicologia	Pós-Graduação	48	Four times or more	3	No		Yes	Já fiquei alguns períodos sem comer carne e não senti falta	Carne de soja	1	Yes	Permanecendo os nutrientes e sabor da carne tradicionla, poque não ?			Diminuição dos problemas ecológicos e sustentabilidade do planeta, sanar o problema de alimentação acessível a toda a população do planeta, diminuir a fome no mundo.	Não sei
Yes, I agree.	Female	ensino superior	Pós-Graduação	50	Four times or more	3	Yes	Uso de produtos na criação do animal que são nocivos para o ser humano.	Yes	falta de qualidade nutricional e carne com produtos nocivos	Castanha do pará spirulina, peixe, cogumelos, coco, mas não estou convencida	1	I do not know		Não sei, não acredito que é algo saudável.		Foco no mercado, ganhar dinheiro com rapidez não acredito que tem preocupação com a saúde das pessoas.	Alimento duvidoso sem garantia de comprovação ética a longo prazo para o ser humano.	é real este processo? reaimente poderemos produzir alimento de qualidade em laboratório? Sem a contribuição do sol, ar, etc.
Yes, I agree.	Male	Medico veterinario	Ensino Superior Incompleto	23	Four times or more	5	No		No		Não existe produto que substitua a carne! Os que tentam ser substitutos não passam de agregados proteícos que fora o teor de proteína, em nada se assemelham a carne! E as ditas carnes artificiais ainda tem muito a evoluir e não acredito que um dia possam vir a ser economicamente viáveis e muito menos acessíveis as classes econômicas mais inferiores.	3	It depends			Dependo do preço que isso chegaria ao mercado!	Nenhum	Primeiro que se está mentindo ao consumidor, isso não é natural, uma vez que tudo vem de laboratórios tudo e de certa forma químico, sendo assim não é natural. Segundo que isso iria prejudicar os milhões de empregos que a produção de carne convencional gera. Terceiro isso não irá reduzir a "destruição do meio ambiente pq também gera resíduos e irá necessitar imensas áreas de cultivo agrícola para…	Pra mim essa questão é muito mais emocional do que realmente racional. Se fosse racional se preocuparia com as plantas, elas também têm seciência, também são seres vivos, porque defender só os animais? As plantas continuarão sendo utilizadas pra produção dessa carne, sem contar que continuaremos gerando resíduos porque não existe produção que não gere residuos, continuaremos desmaiando pois pra q…
Yes, I agree.	Female	Fisioterapia	Ensino Superior Incompleto	21	Twice	1	Yes	A criação deles, engorda com utilização de hormônios na ração, abate e descarte dos "defeituosos"	Yes	Não tenho necessidade de ingerir ( proteínas podem ser achados em outros alimentos)	Pelos nutrientes Castanha do Pará, castanhas, e pelo gosto abobrinha, jaca, abóbora	2	No		Não se tem mais estudos das consequências dessr consumo a longo prazo		Não tenho mais dados da poluição, gasto de água, e resíduos finais da produção em laboratorio, e da mutação do DNA então não sei	Não sei
Yes, I agree.	Female	Professora universitaria	Pós-Graduação	36	Three times	5	No		No		Proteína de soja	1	Yes				Sustentabilidade	Talvez o sabor
Yes, I agree.	Female	Pedagogia	Ensino Superior Incompleto	25	Once	2	Yes	Impacto ambiental na produção monocultural para alimentação animal, problemas de saúde, impacto ambiental do solo e degradação das florestas e biodiversidade, tratamento indevido dado aos animais em cativeiro.	Yes	Para melhorar a saúde, não impactar o meio ambiente e os animais	Vegetais, funghi, tofu,	1	I do not know				não matar animais, menor impacto ambiental	é uma maneira nova de produzir carne, não sabemos ao certo as consequências desse produto no nosso organismo
Yes, I agree.	Male	projetista	Ensino Médio Completo	51	Four times or more	5	No		No		não	2	I do not know				não sei	não sei
Yes, I agree.	Female	Professora universitária	Pos doutorado	55	Three times	3	I do not know		Yes	Podem ser substituídos. Há muitas alternativas saudáveis.	Ora pro nobis. Conheci recentemente.	1	Yes	Gostei de saber que os animais continuariam vivos. Considero também que pode ser uma revolução na alimentação desde que não sirva apenas ao capital, que tenha cunho social.			Tornar o alimentos mais saudáveis.	Atender à uma indústria de alimentos com foco no capital atendente apenas a uma parte da população.	Gostei de conhecer. Tenho esperança na humanidade, mas penso que o pequeno produtor, que alimenta a própria família não seja impedido de usufruir da terra para viver.
Yes, I agree.	Female	Acadêmica e Consultoria em Gestão de Pessoas	Mestrado em Administração com ênfase em Estratégias Organizacionais.	62	Three times	3	No		No		Além de vários legumes e hortaliças, os derivados de soja e provenientes da agricultura celular.	3	Yes	Como forma de contribuição para preservar a saúde e a natureza.			Mudança cultural alimentar	Não presentes.
Yes, I agree.	Male	Professor	Pós-Graduação	48	Four times or more	2	I do not know		Yes		Produtos a base de glúten ou soja	1	I do not know				Não sei	Nenhum
Yes, I agree.	Female	BIÓLOGA PROFESSORA UNIVERSITÁRIA	Pós-Graduação	47	Three times	3	No		No		VEGETAIS COM ELEVADOS ÍNDICES PROTÉICOS, GRÃOS	1	I do not know				NÃO TENHO CONHECIMENTO PARA JULGAR	NÃO TENHO CONHECIMENTO PARA JULGAR
Yes, I agree.	Female	Poder Judiciário.	Ensino Superior Completo	31.	Four times or more	4	Yes	Não é ambientalmente sustentável; não é saudável; o sofrimento animal.	Yes	Sustentabilidade; saúde; causa animal.	Não.	1	Yes	Porque é sustentável.			Sustentabilidade; não precisar maltratar animais para obtenção.	Depende do nível de "artificialidade". Se o "veículo" de desenvolvimento das células animais, for de fato seguro e, mais do que isso, limpo, não vejo malefícios. Mas se houver adição de muitas substâncias sintéticas para produção, a carne pode não se mostrar segura e a longo prazo poderemos sentir efeitos colaterais desses acréscimos. São comparações grosseiras, mas vejam o caso dos transgênicos,…
Yes, I agree.	Female	Técnico-administrativa em Educação/Jornalista	Ensino Superior Completo	43	Four times or more	4	No		Yes	Intolerâncias. Problemas de sanidade animal. Alternativas viáveis de substituição.	Produtos à base de soja e outros grãos e/ou vegetais.	1	I do not know				A redução dos impactos sobre o meio ambiente.	Possíveis danos à saúde. Dependência das empresas que "fabricariam" estes alimentos.	Minha impressão: apesar de toda intenção de se preservar o meio ambiente, deixar o mundo mais sustentável e proporcionar novas alternativas alimentares, a ideia segue o mesmo padrão do que vemos com relação aos investimentos feitos anteriormente na agropecuária, de "produzir alimentos para o mundo", sem prever a distribuição igualitária desta alimentação. Quer dizer, as pessoas vão continuar morr…
Yes, I agree.	Female	Psicóloga	Pós-Graduação	59	Four times or more	3	No		Yes	Talvez se não precisasse comprar por causa do meu marido/mãe	Não conheço, só ouço falar em vegetais...	1	I do not know				Preservação ambiental	Desemprego elevado
Yes, I agree.	Female	professora	Pós-Graduação	46	Four times or more	5	No		Yes	Se fosse algo imprescindível para a minha saúde ou se fosse algo muito importante para o bem coletivo	Sim! Vários: soja, grãos, entre outros	1	No		porque desconheço		Nenhuma	Prefiro produtos naturais
Yes, I agree.	Male	Professor Universitário	Pós-Graduação	36	Four times or more	4	No		No		Produtos baseados em soja e alguns vegetais	1	I do not know				Não vejo benefícios, uma vez que desconheço os problemas, citados no vídeo, da forma de produção de carne tradicional.	Como uma tecnologia nova, os malefícios estariam em efeitos inesperados que o consumo de carne cultivada teria sobre o ser humano. Contudo, se demonstrada a equivalência entre as carnes (tradicional e cultivada) não vejo malefícios.
Yes, I agree.	Female	Professora	Pós-Graduação	36	Four times or more	3	Yes	Crueldade com os animais.	Yes	Em função da crueldade com os animais.	Não	1	Yes	Para não matar os animais			Menor dano ao meio ambiente e menos crueldade para os animais, mais amor e harmonia entre o homem e a natureza.	Maior custo da carne, imagino.	Achei muito interessante.
Yes, I agree.	Female	Docência	Pós-Graduação	37	I do not eat meat	1	Yes	Maiores problemas de digestão e relacionados à espiritualidade.	Yes	Não como carne	Sim. Proteína texturizada de soja e outros legumes e vegetais.	1	No		Porque realmente não gosto de carne.		Evitar a morte dos animais.	Se substâncias "desconhecidas" fossem utilizadas na produção.
Yes, I agree.	Female	Acadêmica	Ensino Superior Completo	23	Once	2	Yes	Considero alimentos razoavelmente pobres, em termos nutricionais, além de o consumo apoiar (ainda que indiretamente) a agropecuária.	Yes	Por serem alimentos pobres e por, assim, deixar de enriquecer a agropecuária.	Sim, vegetais, leguminosas, frutas, verduras, oleaginosas e cereais integrais.	1	No		Desconfiança de alimentos sintetizados - baixa segurança quanto aos riscos de saúde com seu consumo.		Baixar os preços das carnes de agropecuária.	Abundância de alimentos sintetizados.
Yes, I agree.	Male	empreendedor	Ensino Superior Incompleto	24	Once	2	Yes	Me causa fragilidade no sistema digestivo e não vejo necessidade de manter animais em cativeiro para alimentação	Yes	Pelos mesmos acima	Pts, feijão, soja	1	It depends			Depende da adoção popular e reações a curto prazo	Menor sofrimento animal	Transgenia alimentar
Yes, I agree.	Female	Estudante nutrição	Ensino Superior Incompleto	25	I do not eat meat	1	Yes	Meio ambiente, direito dos animais, questões de saúde dos humanos e animais.	Yes	Já fiz há um ano. Primeiramente pela minha saúde a qual melhorou muito e também por questões ambientais, posteriormente me sensibilizei pelas questões do sofrimento animal pelos meios de produção.	Sim, na verdade uma alimentação variada, com leguminosas (feijões, lentilhas, grão de bico), combinando com outros cereais, podemos inserir castanhas, amendoim (que é mais barato), dentre outros.	4	No		Porque ainda assim é algo artificial, produzido pelo homem e não se têm estudos a longo prazo, além de ter os mesmos malefícios.		Benefício talvez para a própria industria alimentícia. Não sei se o acesso ao alimento seria um benefício pois pode não ser tão acessível para população de baixa renda, o que não mudaria a situação atual. Talvez seja uma maneira menos agressiva ao meio ambiente, mas ainda assim há controvérsias.	Não sabemos o que estaríamos comendo e o efeito dessas proteínas em nosso organismo. Não somos ratos de laboratório para servir de estudo assim como fazem com os transgênicos.
Yes, I agree.	Male	Engenheiro Jr	Pós-Graduação	27	Four times or more	5	No		No		Nenhum	4	It depends			Somente se for com mesmo sabor e com preço BEM mais acessível	Menores chances de haver escassez de comida	Menos empregos para população residente de áreas agrícolas
Yes, I agree.	Male	TI	Ensino Superior Incompleto	29	Four times or more	5	No		No		produtos com alto teor de proteinas derivadas do leite, por exemplo o whey protein	2	It depends			da tabela nutricional da carne em relação a dieta que atualmente possuo	principalmente a preservação do meio ambiente	presiso de mais estudos mais aprofundados para responder essa pergunta pois não estou totalmente ciente sobre o que é usado na agricultura celular
Yes, I agree.	Male	Empresário	Pós-Graduação	58	Four times or more	5	No		No		Nenhum substitui a carne.	1	No		Porque não seria biologicamente natural.		Não sei.	Não sei.
Yes, I agree.	Female	Farmácia	Ensino Superior Incompleto	59	Three times	1	I do not know		Yes	Não sinto falta da carne	Verduras	1	No		Não é saudável		Nenhum	Todos os malefícios pra saude	Ótima pesquisa
Yes, I agree.	Male	Educação	Pós-Graduação	56	Four times or more	5	Yes	Toxinas e hormônios	No		soja e legumes	1	Yes	Sendo de boa qualidade sem problemas		Qualidade sensorial e preço	Redução de áreas pecuária extensiva, redução de agentes poluentes etc...	Não saberia dizer ainda.....todavia o controle sanitário do processo de produção pode ser camuflado e passarmos a consumir produtos de baixa qualiade	Acredito que a ciência deverá apresentar soluções nutricionais do campo a mesa....soluções que permitam alimentar toda a população terrestre.
Yes, I agree.	Female	Estudante de nutrição	Ensino Superior Incompleto	23	Four times or more	4	Yes	Meio ambiente	No		Soja	1	I do not know		Artificial		Proteger os animais e o meio ambiente	Prejudicial à saúde?
Yes, I agree.	Female	Dona de casa	Ensino Médio Completo	32	Three times	3	No		No		Nao	1	Yes	Parece mais saudavel			Mais saude	Não saberia dizer	Muito interessante
Yes, I agree.	Male	Educação Física	Ensino Superior Completo	39	Four times or more	4	Yes	queria poder ser vegetariano ou vegano mas não resisto a um bom pedaço de carne e preciso de proteínas para o dia a dia	No		mais ou menos	2	It depends			da pessoa querer	nao sei	nao sei
Yes, I agree.	Female	Contadora	Pós-Graduação	40	Twice	5	No		No		Carne de soja	1	I do not know			Teria que ter mais informações de como é feita, estudos de qual impacto no organismo a longo prazo	Não tenho conhecimento sobre o assunto para opinar	Não tenho conhecimento sobre o assunto para opinar
Yes, I agree.	Male	Engenharia	Ensino Superior Incompleto	22	Four times or more	3	Yes	Tratamento dos animais nos abatedouros, gastos com água.	No	Sou favorável à caça controlado de animais para consumo. Sou contra o abate industrializado de animais.	Derivados da soja.	2	Yes				Menor impacto ambiental.	Extinção dos animais de abate, tendo em vista que eles só estão vivos hoje em dia para se tornar comida. Livres na natureza, eles seriam rapidamente mortos pelos predadores por não possuírem grandes mecanismos de defesa.	Achei interessante a ideia de carne artificial. No entanto, creio que o vídeo esteja meio "romantizado". Para alimentar bilhões de pessoas, a carne artificial demorará várias décadas devido ao seu alto custo inicial. Será um produto que inicialmente agradará apenas os mais abastados e conscientes do impacto da produção de animais de abate.
Yes, I agree.	Male	Estudante	Ensino Superior Incompleto	19	Four times or more	5	No		No		Os produtos cárneos são insubstituíveis.	1	Yes	Se é carne, eu comeria tranquilamente.			Mais opções de carne, quanto mais carne, melhor.	Inexistentes.	Carne é vida.
Yes, I agree.	Female	Desempregada / professora de história	Pós-Graduação	32	Four times or more	3	Yes	A questão da indústria, como tratam os animais e seres humanos...	Yes	Idem...	Nada, a não ser que contem a soja e afins como substitutos...mas não consider o.	1	I do not know				Talvez menos sofrimento aos animais causados pelo sistema industrial.	Não estou certa de como isto funcionaria, nem sobre o produto.	Me parece interessante e acho as pesquisas importantes.
Yes, I agree.	Male	Quimico	Ensino Superior Completo	29	Four times or more	5	No		No		Nao	1	Yes	Para experimentar			Nenhum	Nenhum
Yes, I agree.	Male	Aposentado	Ensino Superior Incompleto	64	Four times or more	4	No		No		Proteínas vegetais	3	Yes	Porque é carne.			Poderia baixar o preço	Pode causar desemprego no campo.
Yes, I agree.	Female	Assistente administrativo	Ensino Superior Incompleto	24	Three times	4	Yes	morte dos animais	No		soja	1	I do not know			primeiro teria que ver o gosto, se fosse bom eu comeria sim	não sei	não sei
Yes, I agree.	Male	Agente administrativo (funcionário público)	Ensino Superior Completo	28	Four times or more	5	I do not know		Yes	Em favor do meio ambiente, mas apenas se conseguir suprir de outro modo minhas necessidades.	Desconheço	1	Yes	Já comemos tanta coisa processada, não vejo problema algum.			Eliminar a necessidade de grandes criações de animais para abate.	Reestruturação de uma parte considerável da indústria alimentícia, a curto prazo poderia trazer problemas devido a inércia mental de parte da população
Yes, I agree.	Female	Professor	Pós-Graduação	34	Three times	1	No		Yes	Comer um animal é difícil para mim.	Cogumelos, moringa oleifera, soja.	1	No		Não há estudos do impacto dessa comida artificial na saúde das pessoas.		Pouparia os animais	Riscos ainda não calculados para a saúde humana
Yes, I agree.	Female	Jornalista	Ensino Superior Incompleto	21	Twice	2	Yes	A morte de animais em grande escala. A exploração animal e também o inchaço na digestão da carne.	Yes	Para preservar as vidas dos animais e a melhorar minha alimentação.	Carne de soja e outros legumes e ervas.	1	It depends			Precisaria ver se não tem nenhum componente artificial que me fizera mal.	Através do vídeo me parece viável por conta da preservação da vida e espécie.	Componentes que podem vir a trazer malefícios.	Adorei a pesquisa! Parabéns!
Yes, I agree.	Male	Física	Ensino Superior Incompleto	19	Four times or more	4	Yes	A falta de liberdade dos animais e a maneira como são criados	No		Sim. Carne cultivada em laboratório	2	Yes	Pois seria uma carne com um impacto ambiental menor que a convencional e sem a crueldade presente nela			Surgiria uma agropecuária mais humana e menos extensiva	No primeiro momento muitos animais seriam sacrificados ou abandonados devido a redução de necessidade de animais de abate
Yes, I agree.	Female	História	Pós-Graduação	21	Four times or more	3	No		No		Proteína de soja, hambúrguer de feijão	1	It depends			Do gosto, consistência, cheiro, preço, acesso	Redução da exploração animal e humana na produção de carne	Necessidade de mão-de-obra altamente especializada. Não é necessariamente ruim, mas muita gente trabalha da produção de carne e não possui estudo necessário para seguir outras carreiras, pelo menos no Brasil.
Yes, I agree.	Female	empresária	Ensino Superior Completo	21	Four times or more	4	No		No		não conheço, talvez soja	1	It depends			do valor	menor produção de metano	não vejo malefícios
Yes, I agree.	Female	Corretora de imóveis	Pós-Graduação	37	Four times or more	4	No		No		Sim, soja	1	Yes	Gostaria de experimentar			Saúde	Nenhum
Yes, I agree.	Female	Relações Internacionais	Pós-Graduação	47	I do not eat meat	1	Yes	Estupidez humana	Yes	Contribuir para menor estupidez com animais	Pts, carne vegan, outros muitos vegetais com alta proteína e ferro.	4	It depends			De vez em qdo eu faria para meus cães e iria experimentar, por curiosidade	Uma nova era da evolução humana, economia de milhões de terras q poderiam voltar a serem verdes, para plantio verde.	O agronegócio jamais iria concordar com a carne celular. São pouquíssimxs multi bilionárixs da área, mas q teem o controle total das políticas econômicas sobre consumo.
Yes, I agree.	Female	Estudante	Ensino Superior Incompleto	23	Once	1	Yes	Maus tratos super exploração, hormônios etc	Yes	Proteção aos animais	Substitur em que sentido? Pq a grande importância no consumo de carne seria a vitamina b12 da qual só é conseguida via suplementos caso se restrinja a proteína.	1	I do not know			A questão nda manipulação na vdd, e o qie exatamente compõe.	Alternativa a carne. Seria bem vindo	A falta de informação. Assim.como os transgênicos
Yes, I agree.	Female	Médica veterinária	Ensino Superior Completo	24	Four times or more	4	Yes	Bem-estar animal	Yes	Existindo uma outra opção equivalentemente fácil de conseguir, preço acessível e de fácil preparação	Vegetais com alto teor de proteína, como a ora pro nobis	2	Yes	Porque é uma alternativa incrível em que se dá a opção do animal a viver, além de fornecer um produto de alta qualidade é muito mais controlado.			Não ter que matar mais os animais, a produção pode ser barateada e o uso de recursos para sua produção são reduzidos em relação a agricultura convencional	Logo de início o custo para fabricação em alta escala e o destino de todos os animais que já existem	A ideia da carne limpa é fantástica e é muito bom ver que está cada vez se aproximando mais de nossa realidade.
Yes, I agree.	Female	Ambiente	Pós-Graduação	34	Twice	1	Yes	bem estar animal, emissões de gases de efeito estufa desmatamento	Yes	animais e meio ambiente	cogumelos, vegetais como brócolis	1	I do not know				acabar com os produtos de origem animal	não sei dizer
Yes, I agree.	Female	Animação	Ensino Superior Incompleto	22	I do not eat meat	1	Yes	Problemas éticos, de sustentabilidade e de saúde	Yes	Os motivos foram citados nos problemas	Leguminosas e grãos, existem vários produtos usando esses ingredientes processados para imitar carne	2	I do not know				Ter uma carne livre de toxinas e sem crueldade animal	Pelo vídeo não é possível saber o quanto de recurso necessário para uma produção em larga escala
Yes, I agree.	Male	Saúde	Pós-Graduação	34	Four times or more	5	No		No		Não	3	Yes	Incluiria como alternativa, não substitutiva, apenas para ampliar o leque de produtos.			Preço	Carência de embasamento cientifico a longo prazo
Yes, I agree.	Female	Professora	Pós-Graduação	26	Three times	2	Yes	A forma de criação dos animais para o abate	Yes	Não incentivar o modus operantis que hoje as empresas empregam	Não	1	Yes	Parece uma opção viável é que avança em relação ao sistema atual			A transformação do sistema hoje empregado	O domínio de poucas empresas em relação a esta alternativa, gerando desde o encarecimento do produto até a impossibilidade de pequenos agricultores/criadores de animais permanecerem em suas profissões
Yes, I agree.	Female	Estudante	Ensino Superior Incompleto	21	Four times or more	5	I do not know		No		Sim. Soja	2	It depends			Ser saudável e ter um bom gosto	Menor sofrimento animal, menos gasto com produtos agrícolas	Não sei opinar
Yes, I agree.	Female	Servidora Pública Aposentada	Ensino Superior Completo	59	I do not eat meat	1	Yes	O animal não existe pra o ser humano comer	Yes	Não como carne desde os 10 anos. Não sabia bem porque. Mas hoje tenho certeza que fiz a escolha certa.	Soja	1	Yes	Se não tiver cheiro ou gosto de carne, talvez eu comeria	Nada que lembre carne, como bife de soja, por exemplo, eu não como	Se não tiver gosto ou cheiro de carene	Não tenho conhecimento	Não tenho conhecimento	Gostaria de saber mais a respeito
Yes, I agree.	Female	Professora de dança/ballet	Ensino Superior Incompleto	24	Four times or more	5	No		No		Soja, jaca	1	I do not know				Não seo	Não sei
Yes, I agree.	Female	Audiovisual	Ensino Superior Completo	23	Four times or more	3	Yes	A crueldade	Yes	Pelo fim da exploração animal	Sim, grão de bico, lentilha, feijão, vegetais escuros	2	Yes	Curiosidade			Fim da exploração animal	Talvez cancerígenos(?), Encarecimento, elitização
Yes, I agree.	Male	Livreiro	Ensino Superior Incompleto	20	Four times or more	4	No		No		Não	3	It depends			Do gosto, da consistência e do valor.	A agricultura gasta muitos recursos, isso não dá pra negar, seria bom uma diminuição.	Gente protestando dizendo que não é de deus ou dizendo que vai causar autismo, tipo os anti vaxxers
Yes, I agree.	Female	Estudante de engenharia florestal	Ensino Médio Completo	18	Four times or more	5	No		No		Soja	2	I do not know		Preciso de mais conhecimento sobre		Garantia de carne boa	Artificiais
Yes, I agree.	Male	TI	Ensino Superior Incompleto	19	Four times or more	5	No		Yes	Problemas de saude	Ovos	1	It depends			Depende da qualidade e da procedência	Bem dos animais	Preços
Yes, I agree.	Female	Nutricionista	Pós-Graduação	27	Four times or more	4	No		No		soja, legumes com alto índice proteico	3	It depends			questão de absorção desta proteina	maior disponibilidade, menos poluição, desperdício de recursos naturais	curso alto
Yes, I agree.	Female	Estudante da área da saúde	Ensino Superior Incompleto	23	Four times or more	5	I do not know		No		Não conheço	1	I do not know				Menos impacto ambiental	Não sei
Yes, I agree.	Female	Secretária	Ensino Superior Incompleto	22	Four times or more	4	Yes	A questão ética de serem de animais mortos	Yes	Devido a questão ética	Sim, os grãos tipo feijão, lentilha, soja.	1	I do not know				Menos sacrifício animal	Possíveis efeitos no organismo humano
Yes, I agree.	Male	Estudante	Ensino Superior Incompleto	22	Four times or more	4	No		No		Fontes proteicas vegetais, ou até de insetos.	2	Yes	Porque acredito nessa iniciativa de fabricação de comida artificialmente. Embora se houvesse sabor ou odor muito distinto do animal em si eu provavelmente não comeria.			Fim da escravidão animal, comida mais controlada, com menos doenças e podendo ser fabricada sem a necessidade de terrenos enormes para alojar granjas ou pastos, por exemplo	Possibilidade de mutação da "célula-mãe" no prosseguir das gerações, eventuais descuidos laboratoriais que poderiam acarretar em uma larga escala de comida de má qualidade
Yes, I agree.	Male	Analista de sistemas	Ensino Superior Completo	21	Four times or more	2	Yes	Considero errado a forma com que os animais são considerados.	Yes	Considero errado a forma com que os animais são considerados.	Qualquer outro alimento. Carne não é um alimento necessário para nossa sobrevivência. Só que a humanidade ocidental atual está acostumada com o consumo de carne, então sempre que tentam parar o consumo de carne tentam também suprir esse costume com algo similar à carne.	1	Yes	Comida é comida. Se tiver um gosto que me agrade, não verei problema.			Segundo o que o vídeo diz, ajudaria ambientalmenre e etc. E além disso ajudaria uma parte do mundo que considera a indústria da carne maléfica/errada ou coisa do tipo.	Não vejo muitos. Mas vejo prováveis impedimentos, como o gosto não ser tão bom quanto carne "normal" (pela lógica e pelo o que é dito seria basicamente o mesmo), custo muito alto, difícil adesão, muita competição com a indústria de carne já existente.
Yes, I agree.	Female	Auxiliar Administrativo	Ensino Superior Completo	25	Four times or more	4	No		No		Sim, soja	2	Yes	Para experimentar			Talvez a diminuição dos maus tratos as animais, menos chances das doenças dos animais serem transmitidas aos humanos.	O investimento inicial, e talvez a falência de pequenos produtores que mantêm suas famílias através do ganho com a produção e venda de carne.
Yes, I agree.	Female	Psicóloga	Pós-Graduação	41	Four times or more	5	No		No		Desconheço	1	Yes	Preservação dos animais.			Cuidados com a natureza	Não sei dizer
Yes, I agree.	Female	Comércio	Pós-Graduação	39	Four times or more	3	Yes	Na procedência... está cada vez mais difícil de confiar... porém, atender a demanda do consumo e a falta de consciência dos produtores faça com que a produção siga em ritmo preocupante.	Yes	A carne não é um alimento que contém nutrientes vitais e raros, pode ser substituída sem problemas.	Carne de soja, ovo, couve-flor, brócolis, feijão, arroz integral, lentilha, grão de bico, nozes, abacate, semente de girassol.	3	I do not know				Diminui a produção e matança dos animais	Não conhecemos as conseqüências, sequelas do consumo
Yes, I agree.	Female	administrativo	Ensino Superior Completo	40	Twice	2	No		No		Queijos, Proteina Texturizada de Soja	1	Yes	Seria mais saudável talvez			O não sacrifício dos animais	Os produtores e criadores de carne para abate ficariam sem lucros	No Brasil com a máfia que existe com os frigoríficos, fato esse comprovado a pouco tempo atrás, bem difícil essa idéia de substituição pela carne produzida em laboratório.
Yes, I agree.	Female	Aposentada	Pós-Graduação	53	Three times	3	Yes	Matar os animais para se alimentar deles.	Yes	Melhora na saúde.Preservação da vida animal	Não	1	Yes	Para testar e verificar a qualidade. Se for saborosa, sim.	Depende do sabor. Somente como o que satisfaz .	Preço e qualidade.	Preservar a vida dos animais, talvez menos ocupação de terra para criação de animais, menos poluição.	Modificação genética.
Yes, I agree.	Male	Estagiário pc-Sc	Ensino Superior Incompleto	23	Three times	4	Yes	Envelhecimento precoce	Yes	Me sinto melhor quando I do not eat meat carne	Soja/grão	1	Yes	Por não ter que matar o animal.			Há primeira instância acho que teremos uma população mais saudáveis.	A quebra de empresas envolvidas nesse ramo.
Yes, I agree.	Male	Portaria	Ensino Superior Incompleto	24	Four times or more	5	No		Yes	Se o preço subisse muito tornaria o consumo inviável para mim, de forma que eu buscaria outra alternativa	Não	4	Yes	Eu não estaria causando morte/sofrimento aos animais para comer carne. Pelo que foi demonstrado no vídeo, essa carne também será mais saudável que a carne convencional			A massificação da produção e do consumo dessa carne revolucionaria o mercado de carne atual. Eu acho que a quantidade aumentaria e o preço cairia, aumentando o acesso à carne para pessoas que não tem condições. Ao meu ver isso se compararia à revolução que a introdução dos fertilizantes na agricultura causou, aumentando enormemente a produção e a quantidade de comida disponível.	Não consigo imaginar nenhum
Yes, I agree.	Male	Estudante	Ensino Superior Incompleto	28	Four times or more	3	I do not know		Yes	Não acho necessário consumo de carne, hoje em dia há outros alimentos que podem substituir e ter o mesmo valor de proteínas que a carne.	Talvez a soja, não tenho certeza.	1	Yes	Por que após ver o vídeo, parece que a carne é mais saudável do que as que são feitas normalmente.			Uma melhora significativa da saúde, pois não teriam produtos químicos no processo de produção, e a redução de abate de animais.	Não acredito que haveria malefício. Pelo menos não consigo pensar em algo no momento.
Yes, I agree.	Male	Professor pesquisador da gestão ambiental urbana	Pós-Graduação	68	Four times or more	5	No		No		a base de soja	1	No		não conheço e não acredito que seja saudavel		desconheço	mais produtos enlatados? Embutidos? Não costumo comer estes produtos
Yes, I agree.	Male	design	Pós-Graduação	47	Four times or more	5	No		No		não	1	Yes	porque é carne			redução em maus tratos animais	não vejo
Yes, I agree.	Male	Ceasa e UFPR	Doutor Economia	71	Four times or more	5	No		No		Soja consegue formatar um produto semelhante. Tem proteina. Gosto semelhante quando bem preparado.	3	No		Para mim consumir carne seja de peixe, de frango, bovina ou de outras espécies pois acredito que a dieta humana há milênios faz parte do ser humano. Mas não critico quem se preocupa em evitar a morte doas animais salvo quando há abusos no seu abate.		Vejo como positivo por ser mais uma alternativa alimentar para seres humanos. Num mundo futuro será necessário essas alternativas que começam a serem desenvolvidas.	Não há malefícios na substituição entre as alternativas viáveis. Cada ser humano decide qual a dieta mais apropriada para seu sistema de vida.	Acho positivo este trabalho. Avançamos com as respostas no futuro. Lamento que não consegui acesso ao vídeo que fizeram
Yes, I agree.	Female	Empresária	Ensino Superior Incompleto	48	I do not eat meat	1	Yes	Sacrifício dos animais, consumo exagerado	Yes	Respeito a vida, seja ela qual for	Grãos, legumes, frutas	2	No		Seria carne do mesmo jeito		Menos efeito estufa, acabaria com a matança de animais inocentes	Seria carne de laboratório
Yes, I agree.	Male	Enfermeiro Dermatológico	Pós-Graduação	29	Four times or more	3	Yes	O impacto ambiental é um problema. Em relação ao impacto com a saúde como no caso da carne vermelha, creio que os estudos sejam conflituosos, mas não estou atualizado a respeito.	Yes	Ao consumir carne de origem animal, não procuro me conscientizar sobre minha a responsabilização aos problemas que isso traga, me vem na cabeça no máximo a questão do equilíbrio alimentar e se o alimento pode apresentar toxicidades de algum tipo. Porém se paro para pensar e aprofundar neste assunto, indo para questões éticas com os animais, o principal motivo que me faz ficar ao menos um tempo se…	Apenas conheço os alimentos veganos que imitam em aparência e substituição os produtos cárneos, como carne de soja e outros. Há alguns anos tive conhecimento de que existem pesquisas de produção artificial de carne em laboratório, mas não tenho informações sobre este tipo de alimento.	2	Yes	Existindo evidências científicas de ser um hábito alimentar saudável, seria tranquilamente a minha opção de compra quando fosse ao mercado.			Poderia ser um começo de grande projeto de sustentabilidade ambiental, poderia quem sabe suplementar programas sociais e também nos daria uma opção de consciência no momento da compra, de que existe uma alternativa para não gerarmos sofrimento aos animais, principalmente para as pessoas que não conseguem se imaginar sem carne na sua mesa diariamente. Creio também seja um produto de custo inferior…	Imagino que seja possível trazer algum malefício genético ao alimento em sua produção de grande escala. Tem que existir uma segurança muito grande de que o alimento não tenha nenhuma malignidade.
Yes, I agree.	Female	Assistência social	Ensino Superior Completo	43	Three times	4	Yes	Qualidade, origem	Yes	Por questão de saúde	Frutas e verduras e outras plantas	1	I do not know			Falta de conhecimento	Não sei	Não sei
Yes, I agree.	Female	gestão educacional	Ensino Superior Completo	40	Four times or more	5	No		No		proteína de soja, ovos	1	I do not know				sem opinião formada	sem opinião formada
Yes, I agree.	Male	Professor	Pós-Graduação	42	Twice	3	Yes	Sua industrialização com objetivos apenas econômica	No		Não	1	I do not know			O vídeo é um produto de marketing, não acredito em todos os vídeos que assisto. Fico na dúvida no que se refere ao ULTRA PROCESSADO. O Pão de forma (tipo seven boys) e nem o achocolatado (toddy, todinho) não possui há muito tempo ingredientes naturais abrindo espaços para o açúcar descontrolado e outros produtos químicos que servem para deixar o produto cada vez mais resistente ao tempo. Minha in…	Triste para um conservador, Bom para otimista, de alguma forma iremos nos adaptar a essa nova realidade, consequências e transformação gerado pelo efeito da evolução, essa é a única certeza que tenho.	Não acredito no Mal e nem no Bem	Parabéns pelo trabalho espero que consiga achar as repostas necessárias para sua pesquisa.
Yes, I agree.	Male	Auxiliar Administrativo	Ensino Superior Completo	28	I do not eat meat	1	Yes	Problemas éticos (como os animais são tratados) e ambientais (a quantidade de recursos utilizados para a produção e comercialização da carne, desmatamento, etc)	Yes	Parei de comer carne por motivos éticos (não achava correto matar um animal para me servir de alimento) e também por motivos ambientais (a quantidade de recursos utilizados para a produção de carne e todos os danos ambientais causados para a criação de animais)	Sim, vários. Proteína texturizada de soja, cogumelos, seitam, tempeh, etc	2	No		O que me motivou a parar de comer carne foi evitar o sofrimento animal e as questões ambientais. Porém, com o tempo, eu fui me preocupando com outras questões relacionadas a alimentação. Uma delas é que cada vez menos sabemos de onde vem nossos alimentos. Eu não sei quem produziu a minha comida e qual o caminho que ela percorreu para chegar até mim. Por isso, meus planos são, cada vez mais, consu…		Animais não seriam mortos. Talvez consumiria menos recursos do que os utilizados pela pecuária tradicional.	Poderia surgir monopólios. Também não resolve o problema de que, cada vez menos, sabemos de onde vem nosso alimento, como ele é fabricado, etc.	Eu poderia falar muitas coisas, mas vou me limitar a uma questão apenas. O Brasil é um país que depende muito da criação de animais e commodities como soja, milho (que são utilizados na crianção de animais). O que aconteceria se toda a crianção de animais tradicional se extinguisse? É claro que esse processo não acontecerá da noite para o dia, e pode ser que, inicialmente, a carne de laboratório …
Yes, I agree.	Male	Estudante	Ensino Superior Incompleto	18	Four times or more	5	No		No		Insetos talvez	2	Yes	Se agradar o meu paladar, não tem por que não			Concorrencia direta com os produtores de carne	Talvez surgimento de novas doenças ou sindromes
Yes, I agree.	Female	Zootecnia	Ensino Superior Incompleto	22	Four times or more	4	Yes	A morte de milhares de animais diariamente	Yes	Evitar a morte dos animais e melhorar meus hábitos alimentares	Sim. Ovos, soja, grão de bico, carne limpa	3	It depends			Depende pois muito se teme sobre o consumo de produtos industrializados, principalmente devido a adição de princípios carcinogênicos. Porém, se for comprovado ser um produto alimentar seguro à saúde eu não veria problema em consumir a carne artificial.	Redução da morte animal, redução de áreas em pastagem, redução na insegurança alimentar.	Desconfiança da população em um primeiro momento e a falta de certeza em relação a um potencial produto carcinogênico
Yes, I agree.	Male	Engenharia Mecânica	Ensino Superior Incompleto	21	Four times or more	5	No		No		Não	1	I do not know				Não sei	Não sei
Yes, I agree.	Male	Estagiario comercial	Ensino Superior Incompleto	22	Four times or more	4	No		No		Não	3	I do not know			Pouco tempo disponivel no mercado, sem mostrar as possiveis reacoes	Melhor aproveitamento de produtos (como agrotoxico aumenta o tempo de uso)	O resultado que pode causar
Yes, I agree.	Male	Desenhista mecânico	Ensino Superior Incompleto	21	Three times	4	No		No		Tofu	1	Yes	Curiosidade			Evitaria o mal trato dos animais	Alto custo para os produtores
Yes, I agree.	Male	Construção Civil	Ensino Superior Incompleto	22	Three times	4	No		No		Soja	1	I do not know				Diminuição no número de animais mortos no planeta	Alteração da cadeia alimentar
Yes, I agree.	Male	Engenharia Civil	Ensino Superior Incompleto	21	Four times or more	3	I do not know		No		Soja	1	It depends			Sabor	Novo insumo econômico	Sabotagem científica
Yes, I agree.	Male	Engenharia mecânica	Ensino Superior Incompleto	25	Four times or more	3	No		Yes	Gosto muito de carne, mas mudei muito minha alimentação ultimamente, deixaria de comer porque da pra se fazer pratos gostosos com varios vegetais e etc	Não sei	1	Yes	Experimento tudo que eu posso, agora se vou gostar ou trocar a “carne” por esta, é outra história			Aumento na quantidade de carne para a população, pessoas deixariam de comer carne por não gostar do gosto e não pelo mal aos animais	Aumento do preço, pelo motivo da produção e quem vive da venda de frango vai acabar perdendo a renda	Removed for anonymity preservation
Yes, I agree.	Female	Estudante	Ensino Superior Incompleto	22	Four times or more	4	No		Yes	Desincentivar a indústria produtora de carne.	Leguminosas e seus derivados, mas o ideal é uma alimentação equilibrada para atingir o aporte de macro e micronutrientes.	4	Yes	Curiosidade em relação a palatabilidade e por ser uma alternativa a crueldade da indústria produtora de cárneos.			Redução da crueldade contra os animais, redução dos efeitos nocivos desse modo de produção no ambientes.	Elevados custos, monopólio da produção de carne cada vez maior, possíveis malefícios a saúde humana.
Yes, I agree.	Female	Estudante	Ensino Superior Incompleto	24	Four times or more	4	No		No		Não	1	I do not know				Não sei	Não sei
Yes, I agree.	Female	Estudante	Ensino Superior Incompleto	18	I do not eat meat	1	Yes	A morte de seres que não querem morrer para consumo é desnecessário e cruel	Yes	Eu já I do not eat meat, não existem motivos necessários para matar animais para consumo, animais são indivíduos e não produtos	Existem vários vegetais que possuem proteína, um bom exemplo são grãos e cereais	3	No		É uma boa alternativa, já que muitas pessoas não querem parar de consumir carne, os animais não serão mais mortos. Mas eu I do not eat meat carne e sei que posso obter sabor e nutrientes em uma alimentação a base de plantas, então eu não comeria.		O principal benefício é parar de matar animais, parar de tirar a vida de seres que não querem morrer para agradar ao paladar dos seres humanos	Teria que pesquisar mais para dar esse tipo de opinião	Não vejo reais motivos para consumir carne de qualquer tipo, não é necessário. Mas se as pessoas se recusam a perceber o horror em matar seres vivos para algo tão trivial, pode ser uma boa alternativa, pelo menos os animais serão tirados dessa forma de exploração, precisaremos pensar nas outras, afinal eles são usados em testes, pesquisas e entretenimento.
Yes, I agree.	Female	Odontologia	Ensino Superior Incompleto	21	Four times or more	5	Yes	Morte de outros animais em prol de uma satisfação humana	Yes	Acredito que para melhorar minha qualidade de vida e me sentir uma pessoa melhor e mais consciente	Soja, beringela, ovo, lentilha, grão de bico	1	Yes	Porque não mataria animais e ainda assim teria gosto e proteínas da carne			Menos destruição da natureza	Possíveis efeitos carcinogênicos no organismo
Yes, I agree.	Male	Professor	Ensino Superior Incompleto	19	Four times or more	5	No		No		Sim. Proteína texturizada de soja	1	Yes	Por que eu não vejo problema algum			Redução de danos ambientais	Aumento no preço da carne
Yes, I agree.	Female	Estudante da área de desenvolvimento de sistemas	Ensino Superior Incompleto	23	I do not eat meat	1	Yes	maus tratos aos animais, mau uso da área de criação, desperdício de recursos.	Yes	já não como carne há mais de 5 anos	vegetais ricos em proteína, leguminosas, cogumelos, entre outros	1	No		não acho necessário.		diminuiria significamente a quantidade de abates	a maioria das pessoas ainda não teriam hábito de pesquisar alimentos, comer alimentos diversificados, comer produtos naturais que vem da terra,
Yes, I agree.	Male	Funcionário público	Ensino Superior Completo	25	Four times or more	5	Yes	Consumo de água excessivo para criação, emissão de gases do efeito estufa, desmatamento e sofrimento animal	No		Tofu, soja,	2	Yes	Não traz os malefícios da carne comum			Menos problemas causados pela criação de gado conforme ja mencionei	Acho que seria muito cara é pouco acessível.
Yes, I agree.	Female	Auxiliar administrativo	Ensino Superior Incompleto	21	Four times or more	5	No		No		Soja, grãos, ovos	2	I do not know				Diminuição de abatedouros que machucam animais	O preço com certeza seria elevado
Yes, I agree.	Male	Analista de dados	Ensino Superior Completo	25	Four times or more	5	Yes	Sofrimento dos animais, má conduta do mercado.	No		Não	2	It depends			Se tiver os mesmos benefícios proteicos, não vejo motivo para não faze-lo.	Diminuição do abate indiscriminado.	Quebra do setor atual.
Yes, I agree.	Male	Professor	Ensino Superior Completo	44	Four times or more	4	No		No		Não	1	I do not know				Não vejo...	Ainda faltam informações
Yes, I agree.	Male	Estudante	Ensino Superior Incompleto	20	Four times or more	5	No		No		Não	2	Yes	Porque apoio essa iniciativa, achei bem bacana, e comeria desde que não me causasse nenhum mal			Não comeríamos animais	O reflexo disso na economia de um país como o Brasil que é um grande exportador de carne
Yes, I agree.	Male	Micro Empresário	Ensino Médio Completo	29	Four times or more	5	No		No		Desconheço alternativas	1	It depends			Depende do paladar, se fosse gosto semelhante ao menos, seria uma ótima solução	Seriam muitos os benefícios, desde o meio ambiente, que sofreria menos degradação, quanto a qualidade do produto que estaríamos absorvendo.	Tenho um vago conhecimento sobre todo o prejuizo e transtorno que a criação de animais para abate gera em todo nosso planeta, seria muito benéfico, se cada vez mais essas práticas fossem extintas.	Desconhecia essa opção de carne artificial, gostei de participar da pesquisa, quanto mais opções para evitar o impacto no meio ambiente e o sofrimento dos animais é válido.
Yes, I agree.	Female	Servidora pública	Ensino Superior Completo	49	Four times or more	5	No		No		Proteína de soja texturizada, grão de bico	1	It depends			Preciso entender melhor esse processo.	Reduzir o abate de animais, sustentabilidade, alimentos para um número maior de pessoas que atualmente não tem acesso a proteína.	Não sei responder	Ótimo trabalho, desejo sucesso!!
Yes, I agree.	Female	Advogada	Ensino Superior Completo	24	Once	1	Yes	Eu não acho que precisamos de carne para sobreviver, tem muitos alimentos que substituem as vitaminas que a carne possui e os animais sofrem, eu não gosto disso.	Yes	A resposta acima responde essa!	Carne de soja.	1	I do not know			Não sei, que químicas são utilizadas eu ainda acho que é muito industrializado, o vídeo não está claro.	Não curto muito, curto mais a ideia realmente de prosutos naturais direto da horta.	Muita Química.	Poderia estar mais claro a explicação sobre isso.
Yes, I agree.	Female	Tecnologia da Informação	Ensino Superior Incompleto	21	Four times or more	5	No		No		Tofu	1	I do not know				Menos matança de animais	Talvez a carne tenha menos nutrientes que a normal
Yes, I agree.	Male	TI - Analista de Sistemas	Pós-Graduação	28	Four times or more	5	No		No		Carne é carne.	1	I do not know			Receio	Carne é carne, nao precisa	-
Yes, I agree.	Male	Estudante	Ensino Superior Incompleto	18	Four times or more	4	Yes	Sofrimento dos animais, desmatamento para a pecuária, mas condições de armazenamento dos produtos	No		Carne produzida em laboratório, proteína de soja, outros vegetais	4	Yes	Porque parece uma forma mais justa de consumir carne			Menos desmatamento, carne mais barata a longo prazo, sem sofrimento dos animais.	No início seria mais caro que a carne convencional e causaria desconfiança nos consumidores, dificuldade de adaptação dos animais na natureza.
Yes, I agree.	Male	Mestre Cervejeiro	Ensino Superior Incompleto	27	Four times or more	5	No		No		Soja	2	It depends			Se não tiver comida, sim.	Para as pessoas que passam fome seria uma boa.	Depende dos efeitos colaterais e o quão avançado está as pesquisas com este alimento.
Yes, I agree.	Male	Direitos Humanos	Pós-Graduação	26	I do not eat meat	1	Yes	Exploração animal	Yes	Exploração animal, danos ao meio ambiente, saúde	Sim, qualquer produto de origem vegetal, entre os quais se destacam, por seu alto valor protéico: quinoa, grãos (feijões, ervilhas, lentilhas, grão de bico), tofu, tempeh, seitan, carnes vegetais (aveia, de feijão, por exemplo), vegetais como brócolis, batata, sementes, leites vegetais.	1	No		Não acho necessário para mim, a nível pessoal.		Aparentemente, evitaria-se a exploração de animais reais.	Não conheço muito sobre para saber.
Yes, I agree.	Male	Estutante	Ensino Médio Completo	19	Four times or more	5	No		No		Carne de soja	1	Yes	Porque pelo vídeo, parece que é a mesma coisa que a carne do animal que foi morto.			Diminuir os maltratos dos animais, diminuir de contaminação da carne.	Seria tudo industrializado.
Yes, I agree.	Male	Engenharia de Infraestrutura	Ensino Superior Incompleto	21	Four times or more	5	No		No		Não	1	It depends			Depende se o sabor se mantiver inalterado em relação à carne comum	Remoção da necessidade do abatimento de animais, diminuição considerável do custo do transporte dos animais e das carnes, possibilidade de barateamento do produto conforme o avanço tecnológico, interrupção de danos ambientais como o desmatamento.	Dificuldade de manter a garantia da carne visto que seria manipulada em laboratório, produto extremamente caro no início, convencer os indivíduos de que o sabor permanecerá inalterado assim como suas características nutricionais.
Yes, I agree.	Male	Estudante	Ensino Superior Completo	31	Four times or more	4	Yes	Vários, como, por exemplo, problemas ambientais (desmatamento...), problemas de saúde pública (doenças...), problemas econômicos, dentre outros.	No		Alguns podem substituir, mas a qualidade de proteína e vitaminas não se equiparam as encontradas na carne. Um exemplo é a biodisponibilidade de ferro	3	Yes	Se fir um produto seguro, porque não? A exemplo dos trangenicos na agricultura, tudo é uma questão evolutiva, alem de mercadologica			Vários, todos correlacionados a questão 9	Acredito que surgiram com o tempo. Em princípio não sei dizer.	Pesquisa interessante. Gostaria de ver concluída
Yes, I agree.	Female	Modelista	Ensino Superior Completo	21	Twice	2	No		No		Sim	3	No		Como todo alimento industrial, haveria uma enorme quantidade de conservantes		Grande parte na diminuição da execução de animais	Agricultura dessa área prejudicada, pois mesmo que ocorre mudança para um outro mercado, as dispensa na troca de atuação para um agricultor é muito alta	Acho muito interessante a troca de carne por outro meio, porém é uma transmissão de um meio para o outro muito grande que gera muitas despesas, quem faz produção de gado por exemplo, já está acostumado com isso é já tem seu mercado fixo, não pretendo mudança em sua area.
Yes, I agree.	Female	Analista de Mercado	Pós-Graduação	30	Once	1	Yes	O sofrimento dos animais	Yes	Sinto culpa em come-los	Apenas os grãos eu tenho conhecimento	1	Yes	Acho que é uma solução para o futuro, pois teremos excassez de recursos			Menos sofrimento ao animais, menos consumo de água na produção	Acredito que o preconceito faz com que pensamos em maleficios
Yes, I agree.	Female	estudante	Ensino Superior Incompleto	18	Four times or more	5	Yes		No		Não conheço nenhum que substitua, o mais próximo seriam as "lab grown meat"	2	Yes	ótima alternativa para dimiuir a crueldade com animais			benefícios para o meio ambiente, benefícios para os animais	provavelmente preço elevado demais, excluindo uma parte da população
Yes, I agree.	Male	Estudante	Ensino Superior Incompleto	21	Four times or more	5	No		No		Não sei	2	It depends			Se o gosto for bom eu como	Não sei	Não sei
Yes, I agree.	Female	Educação	Ensino Superior Completo	31	Four times or more	3	No		Yes	Tem outras fontes de proteína	Derivados de soja	1	Yes	Tenho que provar para aprovar			Econômia na água potável	Não sei
Yes, I agree.	Female	Nao possuo	Ensino Superior Completo	23	I do not eat meat	1	I do not know		Yes	Pelo meio ambiente, pelos animais, pela minha saúde...	São vários alinentos vegetais que podem substituir a carne, até mesmo as proteínas podem ser encontradas em grandes quantidades em alguns produtos de origem vegetal, grão de bico, feijão, lentilha, amendoim, são exemplos desses vegetais.	3	Yes	Por nao afetar o meio ambiente, por nao agredir animais e provavelmente por ser mais saudavel sendo provavelmente livre de antibioticos			São vários, os problemas ambientais relacinados produção atual da carne que deixariam de existir, acho que "só" por isso o sistema de agricultura celular já deveria ser implementado.	Pode ser que exista alguns mas não consigo vislumbrar nenhum agora.	Muito interessante abordar esse assunto, sou vegetariana há 10 anos e nesse tempo percebi que pouco se debate sobre a produção da carne e o impacto que o sistema atual de produção causa no planeta, fico feliz quando vejo que o assunto está ganhando cada vez mais notoriedade.
Yes, I agree.	Female	Nutricionista	Ensino Superior Completo	22	Three times	4	No		No		Outras fontes de proteína	1	It depends				Diminuiria o abate animal	Os criadores seriam prejudicados
Yes, I agree.	Male	Engenharia de Produção e Engenharia de Segurança do Trabalho	Pós-Graduação	36	Four times or more	4	No		No		Sim, Ora-pro-nobis	4	It depends			Da procedência, da regulamentação a ser adotada no Brasil e e do respaldo médico e do nutricionista.	É uma nova fonte de alimento.	O preço desse produto na sociedade
Yes, I agree.	Male	Estudante	Ensino Superior Completo	23	Four times or more	5	No		No		Sim, soja.	3	No				-	-
Yes, I agree.	Male	Estudante	Ensino Superior Incompleto	23	Four times or more	3	I do not know		Yes	Mais saudavel,mais humano, mais barato, menos impactos no meio ambiente	Nao	1	It depends	Mais seguro,		Do sabor, consistência, aparência	Evitaria doenças, menos poluição e desmatamento	Custos	Acho o ideia muito valida e interessante
Yes, I agree.	Male	Professor musculação	Ensino Superior Completo	26	Four times or more	5	No		No		Soja.	2	It depends			Depende do valor desta carne	Menor mortalidade de animais.	Número desenfreado de natalidade de animais que poderiam ser consumidos.
Yes, I agree.	Female	comercial	Ensino Superior Completo	29	Four times or more	4	No	porém ha muito descontrole no abate... rodízios por exemplo.	Yes	politicas de controle de abate evitando o desperdício	proteínas vegetais.	1	I do not know			mais informações	evitaria o sofrimento dos animais	nao sei dizer ainda
Yes, I agree.	Female	Fonoaudióloga	Pós-Graduação	29	I do not eat meat	1	No		Yes		Sim, soja	2	Yes	Gostaria de experimentar pois não como carne			Mais opções de alimentos alternativos	Não vejo malefícios
Yes, I agree.	Male	Produtor rural	Ensino Superior Completo	28	Four times or more	5	No		No		Desconheço	1	It depends			Consistência, aparência, odor e sabor	Benefícios, mais variedades de produtos para o cliente escolher...	Desconheço
Yes, I agree.	Female	Estudante	Ensino Superior Incompleto	22	Four times or more	4	Yes	Contribuir para uma indústria que atualmente é poluente e brutal é algo que eu me sinto culpada	Yes		Não conheco	1	I do not know				Não sei opinar	Não sei opinar
Yes, I agree.	Female	Estudante de Psicologia	Ensino Superior Incompleto	22	Twice	4	I do not know		Yes	Por não ser necessário	Não	1	Yes	Continua sendo carne			Não sei	Não sei
Yes, I agree.	Male	Estudantw	Pós-Graduação	31	Four times or more	5	No		No		Suplementos	3	It depends			Qual o custo, os gastos energéticos e os danos gerados necessários para a produção dessa carne? São menores que o da produção convencional? São formas seguras e nutricionalmente idênticas ao convencional?	Uma opção a mais. Dependendo dos custos, gastos, etc, poderia se tornar a forma primaria de obtenção	.
Yes, I agree.	Female	Estudante de engenharia	Ensino Médio Completo	21	Four times or more	3	No		Yes	Saúde, vontade propria.	Não.	3	It depends			De como o meu organismo reageria a esse produto.	A possível diminuição do consumo de carne.	Não se sabe como isso pode afetar o organismo humano a longo prazo.
Yes, I agree.	Female	Estudante	Ensino Superior Incompleto	22	Four times or more	5	No		No		Não	1	It depends			Do quão artificial for, do sabor e das propriedades nutritivas da carne.	Conservação ambiental	Perda de nutrientes e sabor
Yes, I agree.	Female	Estudante	Ensino Superior Incompleto	25	Four times or more	4	Yes	A indústria alimentar exploradora, condições que os animais vivem nos abatedouros, muita emissão de CO2 pelas vacas	No	Me sinto fraca se não como carne, não gosto muito de verduras e legumes o suficiente pra comer em quantidade necessária pra suprir o ferro	Tofu, soja...	1	I do not know			Depende do gosto da carne, do valor nutricional, do preço	Menos exploração de animais e de emissão de CO2	Não acredito que teria algum malefício pois não tenho conhecimento do procedimento
Yes, I agree.	Female	Estudante	Ensino Superior Incompleto	20	Four times or more	2	Yes	Alto gasto de água na pecuária, empobrecimento do solo para o plantio. Más condições dos animais pré abate, em alguns casos	Yes	Preço, Dó dos animais	Vegetais	1	I do not know				Menor quantidade de água utilizada, maior proveito dos espaços agricolas	consumo a longo prazo (?)
Yes, I agree.	Female	Estudante	Ensino Superior Incompleto	33	Four times or more	5	No		No		Proteína de soja, grãos.	1	Yes	Não tenho problemas com novas alternativas aos métodos convencionais de produção, me preocupo se o sabor e nutrição são equivalentes, e claro se não causa nenhum dano ao organismo nós estudos de curto e médio prazo.			Produtos com controle nutricional, talvez podendo optar por carnes com mais ou menos gordura, quantidade de proteínas por porção.	Apenas o impacto inicial para os produtores convencionais, supondo que o preço final do produto seja equivalente ao já praticado, se o valor for mais alto não terá impacto será apenas mais uma opção no mercado.
Yes, I agree.	Female	Biologia	Ensino Superior Completo	27	Three times	4	Yes	Insustentabilidade ambiental à medio e longo prazo, maus tratos, consequências do processo industrial em larga escala!	Yes	Consciência ambiental!	Sim! Alguns tipos de fungos, principalmente cogumelos, ovos, "carne" de jaca, queijos, entre outros, depende da finalidade!	4	Yes	Teria os mesmos beneficios e sabor da carne convencional, porem sem destruiçao do ambiente nem sofrimento de animais!			Diminuição dos impactos ambientais gerados pela cadeida de produçao da indústria da carne e diminuição da exploração animal em larga escala	Talvez o custo alto inicial, pelas adaptacoes e pesquisas necessárias, mas após esse período não vejo malefício algum!
Yes, I agree.	Female	Estudante	Ensino Superior Incompleto	17	Four times or more	4	No		No		Grãos, ovo...	3	Yes				Menos animais seriam mortos	Nao sei responder
Yes, I agree.	Female	Filmaker	Ensino Superior Completo	21	I do not eat meat	1	Yes	Crueldade, assassinato.	Yes	Não há necessidade matar animais para nos nutrir.	Arroz, feijão, lentilha, grão de bico, brócolis, soja, espinafre...	3	No		Continua explorando os animais.		Menos assassinato	Exploração animal.	Deixem os bichos na deles.
Yes, I agree.	Female	Vendedora	Ensino Superior Completo	29	I do not eat meat	1	Yes	Crueldade com que os animais são tratados quando criados para abate e consumo humano, por isso I do not eat meat!	Yes	Crueldade com que os animais são tratados quando criados para abate e consumo humano, por isso I do not eat meat! E também pelo planeta que está sendo devastado para criação de animais para o consumo! Não precisamos nos alimentar deles para sobreviver!	São inúmeras opções! Grãos por exemplo são muito mais saudáveis e livre de crueldade! E através dos grãos e sementes, conseguimos muitas receitas que substituem o queijo por exemplo...	1	No		Talvez seja uma ótima alternativa para os que não vivem sem carne, mas como já não me alimento dela, não necessito.		Excelentes benefícios, só de saber que não está acabando com vidas e com o planeta já vale tudo!	Nenhum
Yes, I agree.	Female	Desempregada/Estudante de Letras - Português	Ensino Superior Incompleto	25	Four times or more	4	Yes	Não acho que os animais devam ser mortos para nos alimentar, enquanto podemos nos alimentar de outras formas.	Yes	Compaixão pelos animais	Soja	1	It depends			Depende da forma como ela for feita (se houver muitos conservantes e produtos tóxicos, não. Se for saudável, sim)	Variedade pra quem é vegetariano, vegano e quem pensa em parar de comer carne e ainda não conseguiu. E também, respeito à vida dos animais, que não serão mais mortos.	No momento, não consigo ver nenhum.
Yes, I agree.	Female	Enfermagem	Ensino Superior Incompleto	21	Four times or more	5	No		No		Não	2	No		Provavelmente faria mais mal doq bem. Se vem de laboratório vai estar mais cheio de conservantes do que salgadinho da Elma Chips		Mais barato pra pobre poder comprar	Nao é carne. Só é fake	Vei. Produzido in vitro? Sério? Veganos são tudo tolo
Yes, I agree.	Male	Estudante	Ensino Superior Incompleto	20	Four times or more	3	No		Yes	Se houvesse grande necessidade de parar, eu deixaria de comer. Se tem na mesa, eu como, se não tem, não vou deixar de comer o que foi servido na mesa só porque não tem carne.	Alimentos de origem vegetal ricos em proteínas (ex.: cogumelos, mas sei que a quantidade de proteínas em alimentos de origem animal é bem maior), ovos	1	It depends			Depende de que animal foi feita a carne. Esta pesquisa (vídeo) pode ter sido feito com frango, mas pode evoluir para outras espécies, como peixes e bovina. Carne de porco não gosto.	As pessoas podem ter uma saúde melhor, com menos gordura no corpo, talvez possa diminuir o risco de desenvolvimento de câncer de estômago (excesso de churrasco pode causar).	Seria o tempo de desenvolvimento da carne artificial?	Ótima pesquisa, gostei do tema, o vídeo ajuda a clarear a mente sobre novas ideias, sobre o que está acontecendo com as pesquisas no ramo alimentício.
Yes, I agree.	Male	Estudante	Ensino Superior Incompleto	25	Four times or more	5	No		No		Sim Sem sugestoes	1	No		Muito conservante tornando-a muito artificial		Nula	Aumento no uso de conservantes E uso de medicamentos para suprir as proteinas e vitaminas
Yes, I agree.	Female	Estudante	Ensino Superior Incompleto	19	Four times or more	4	No		Yes	Preservação da espécie, menos sofrimento aos animais, descobrir outras fontes equivalentes a carne	Leguminosas	1	It depends			Se não houvesse adição de nenhum outro ingrediente, conservantes, e tivesse um gosto bom, um preço acessível...	Preservação de animais, menor exploração agrícola	Algumas pessoas não confiariam no produto e diminuiriam seu consumo sem proteínas, uma vez que desconhecem outras fontes
Yes, I agree.	Male	Gastronomia	Superior cursando	47	Four times or more	5	No		No		Sim, carne de laboratório	3	Yes	Porque é limpa... Acredito que a pergunta poderia ser melhor formulada, qual foi a intenção...?		?	O que foi apresentado no vídeo.	?	A última etapa do questionário poderia ter sido melhor elaborada...
Yes, I agree.	Male	Estudante	Ensino Superior Incompleto	20	Four times or more	4	I do not know		No		Atualmente tenho conhecimento sobre trocar a carne por verduras, legumes, a proteína da soja também seria uma opção. Porém admito que tenho pouco conhecimento nessa área.	1	It depends			Primeiramente do sabor, e também se isso não traria algum tipo de risco a nossa saúde.	Um benefício óbvio seria não ter que sacrificar animais para virarem alimentos, outro que deixaria de existir o consumo absurdo de água para criação de animais, não existiria mais o desmatamento de áreas de florestas para criar fazendas de animais, entre outros benefícios citados no próprio vídeo.	Como citado anteriormente, receio a respeito da qualidade, sabor e se esse tipo de alimento não traria algum malefício à nossa saúde.
Yes, I agree.	Male	Estudante	Ensino Superior Incompleto	20	I do not eat meat	1	Yes	O enriquecimento de um tipo de indústria que gera lucro em cima de um holocausto; têm muito mais sofrimento do que músculo e gordura nessas carnes.	Yes	Já deixei de comer e já citei na outra resposta.	Pelo desejo do sabor, carne vegana (de jaca, grão de bico, feijão etc.) ou carne de soja. Por falta de qualquer componente (como alguma vitamina), pode-se utilizar pílulas para regular o organismo. Também é possível abrir mais o leque gastronômico; comprando mais verduras, legumes e frutas.	1	I do not know				Não sei.	Não sei também.
Yes, I agree.	Female	Estudante	Ensino Superior Incompleto	20	Four times or more	3	Yes	A quantidade de carne consumida, como os aminais são tratados, a quantidade de hormônios que tem na carne, a quantidade de água que todo o processo consome.	No		Sim, carne de soja, e vegetais de modo geral.	1	It depends			Se ela causar menos damos e se for mais saudável que a atual.	não sei o suficiente sobre o assunto para ter uma opinião	não sei o suficiente sobre o assunto para ter uma opinião
Yes, I agree.	Male	Estudante	Ensino Superior Incompleto	22	Four times or more	5	No		No		Sim, proteínas vegetais, por exemplo	3	Yes	Gosto de experimentar coisas novas. Ainda mais algo ecologicamente amigável			Mais variedade para o consumidor, menos impacto para o meio ambiente	Não tenho conhecimento suficiente para apontar malefícios.
Yes, I agree.	Gambá	Professor universitário nível 4	Faculdades Away de Petrópolis	69	Once	5	Yes	Precisamos matar animais diferentes para consumir, ex.: biguás, pombas, marmotas, sagüis etc	No		Sim, pasta de amendoim	1	It depends			Da minha vontade, ora	Mais diversidade, afinal, já tem vegano, lacto bacteriano, florianopolitano, só falta celulariano	Ter que cagar essa porra	Beijo no coração
Yes, I agree.	Male	Personal Trainer	Ensino Superior Completo	37	Four times or more	5	No		No		nenhum	1	No		nada supera a carne animal		nenhum	eu morreria	pura besteira essa idéia de carne celular
Yes, I agree.	Female	Zootecnia	Ensino Superior Incompleto	24	Four times or more	5	No		No		Sim. Proteínas de origem animal, proteína de insetos	4	Yes	Porque além de continuar sendo carne, degrada menos o meio ambiente e oferece melhor bem-estar aos animais.			Redução da pecuária intensiva, consequentemente, redução na poluição ambiental e redução na exploração desumana de animais.	Provavelmente o preço seria um empecilho, mas não um malefício.
Yes, I agree.	Female	Psicologia	Ensino Superior Incompleto	22	Four times or more	5	No		No		Nao	1	I do not know				Não sei	Não sei
Yes, I agree.	Female	Terapeuta ocupacional	Pós-Graduação	27	Four times or more	3	Yes	O produção desses alimentos tem um grande impacto ambiental, além de ser uma forma de violência contra contra os seres vivos	Yes	Melhora na saúde e qualidade de vida; respeito à vida; reduzir os impactos ambientais	Sim. Há uma grande variedade de produtos veganos e vegetarianos.	2	I do not know				Reduz impactos ambientais; economicamente viável; pouco ou nenhum sofrimento animal	Difícil dizer
Yes, I agree.	Female	Vendedora	Ensino Médio Completo	22	Four times or more	4	Yes	o bem estar animal.	Yes	pelo bem estar animal	alimentos ricos em vitaminas (etc) que contém na carne	1	Yes	oque importa é ser carne e ter os beneficios dela			ainda nao sei opnar sobre	ainda nao sei opnar sobre
Yes, I agree.	Male	Engenheiro	Ensino Superior Completo	30	Four times or more	5	No		No		Soja e outros insumos vegetais, que por fim não preveêm as proteínas, vitaminas ou gorduras de forma eficiente como a carne.	1	No		Não é amesma coisa. Se é pra deixar de comer algo, não deveria necessitar repor em sabor ou semelhança aquilo que deixou. É inconsistente.		Nã vejo potencial. Acaba por alterar alho natural.	Muita alteração. Melhor ingerir carne natural que produtos de agricultura alterados.
Yes, I agree.	Female	Engenharia de Transportes e Logística	Ensino Superior Incompleto	19	Four times or more	5	No		Yes	Por evitar sofrimento aos animais com a produção em massa	Sim, a soja, o tofu...	3	Yes	Seria uma alternativa no lugar da matança que temos hoje, além de escolher geneticamente o melhor alimento			Acho que nada mudaria, em relação ao mercado	O preço
Yes, I agree.	Female	Tecnologia	Pós-Graduação	33	Four times or more	5	No		No		Proteínas vegetais	2	It depends			Preço, sabor, disponibilidade	Segurança alimentar, benefícios ao meio ambiente	Não sei
Yes, I agree.	Male	Estudante	Ensino Superior Incompleto	22	Four times or more	5	No		No		Sim, soja	1	Yes	Nao deixa de ser carne			Nao sei	Nao sei, vc ta estudando pra isso
Yes, I agree.	Male	Estudante.	Ensino Superior Incompleto	20	Four times or more	5	Yes	A dificuldade em estabelecer parâmetros de qualidade em relação a proveniência da carne (i.e. Como saber se a carne que estou comprando no açougue procede de uma empresa que realiza o abate e o manuseio da carne seguindo os regulamentos sanitários vigentes?)	No		De maneira efetiva, não. A carne possui muitos aminoácidos essenciais e não-essenciais, difíceis de serem encontrados em hortaliças, grãos ou vegetais, alé, de ser uma fonte barata de proteínas. Talvez a carne pudesse ser "imprimida" por uma impressora 3D de derivativos orgânicos, utilizando cadeias proteicas e enriquecida com vitaminas e aminoácidos, mas não acredito que tal processo seria econo…	2	It depends			Comeria, caso a carne sintética tivesse as mesmas (ou melhores) propriedades nutritivas que a carne in natura.	Maior disponibilidade de carne no mercado e o seu consequente embaratecimento depois de um longo tempo, contribuindo com a vida de famílias carentes.	Uma grande população de animais, hoje criados para o abate, seriam abatidos de qualquer forma, pois não haveria espaço para mantê-los vivos, pois caso fossem introduzidos na natureza, destruiriam o ecossistema local.
Yes, I agree.	Female	Farmacêutico	Pós-Graduação	30	I do not eat meat	1	Yes	Poluição, desmatamento	Yes		Feijões, grão de bico	2	I do not know				Diminuição do desmatamento	Não saber se faz mal à saúde
Yes, I agree.	Male	Esrudante Zootecnia	Ensino Superior Incompleto	23	Four times or more	5	Yes	Desperdício.	No		Não.	1	It depends			Custo, sabor, facilidade de preparo.	Variedade de produtos alimentares.	Custo, viabilidade, oferta de nutrientes.
Yes, I agree.	Female	Assistente Administrativo	Pós-Graduação	24	Twice	1	Yes	Problemas para saúde e meio ambiente	Yes	Já sou vegetariana. Deixei de comer carne por motivos de saúde e preocupação com o meio ambiente.	Produtos orgânicos a base de soja, vegetais, leguminosas.	3	I do not know			Como vegetariana, seria um pouco difícil voltar a consumir carne, ainda que da forma artificial. Ainda assim, parece-me uma ótima alternativa.	Alimentação mais saudável e de produção menos agressiva com o meio ambiente.	Talvez no começo os valores sejam bem elevados e haja uma desconfiança por parte da população a respeito da procedência desse alimento.	A ideia é ótima e vejo muito potencial.
Yes, I agree.	Female	Estudante/designer	Ensino Superior Incompleto	19	I do not eat meat	1	Yes	Uma questão moral/ética (direto dos animais), degradação ambiental com questão a quantidade de água gasta/desmatamento para fazer campo de gado, etc.	Yes	Questão moral/ética/preservação ambiental.	Soja, folhas verde-escuras, cogumelos, ovos, etc.	3	It depends			É uma alternativa interessante para evitar morte e desmatamento, mas não saberia se seria saudável para o corpo e como agiria no nosso sistema.	A diminuição nas mortes de animais e menor desmatamento.	Alimento alterado é algo perigoso.
Yes, I agree.	Female	Estudante - área da saúde	Ensino Superior Incompleto	22	I do not eat meat	1	Yes	Efeitos deletérios na saúde e no meio ambiente	Yes	Pela possibilidade de substituir os nutrientes que viriam do consumo de carne por outros alimentes sem prejuízo, contribuindo assim tanto para minha saúde quanto para o ambiente e para os animais, é claro	O mais famoso atualmente é a soja. Mas em questão de proteína, se utiliza muito cogumelos, grão de bico, quinoa, entre outros. Há uma grande variedade	1	No		Não porque sou vegetariana, realmente não faço questão de comer carne. Mas achei a ideia sensacional!		Otimização de espaço, diminuição de substâncias químicas que vem junto com a comida, diminuição so sofrimento animal. Com certeza diminuição do dano ambiental. Sobra de grãos para alimentação humana, talvez, uma vez que um número menor de animais vivos criados para alimentação será necessário	O impacto na saúde aparentemente é pequeno, porém isso só vai ser corretamente avaliado com o tempo de consumo. Iria diminuir a quantidade de empregos também, imagino.
Yes, I agree.	Male	ensino superior/professor	Doutorado	44	Three times	5	No		No		Cereais e vegetais	2	It depends			Se comprovadamente não causar mais danos a saúde do que a carne tradicional	Talvez a redução das emissões de CO2 pois a criação extensiva de gado e emissão é gigantesca	Mais um alimento sintético em tantos que consumimos
Yes, I agree.	Male	professor	Pós-Graduação	43	Four times or more	4	No		No		Carne limpa	3	It depends			Condições sanitárias, segurança comprovada, certificação. Características da carne (sabor, textura, etc.).	Redução dos impactos ambientais da criação. Menos reclamações dos protetores dos animais.	Risco de extinção de espécies domesticadas por falta de interesse em sua criação.
Yes, I agree.	Female	Professor de ensino superior	Pós-Graduação	30	Four times or more	5	No		No		Soja, grãos	2	I do not know			Gostaria de ter mais informações. Riscos a saúde.	Redução de impactos ambientais gerados pela criação de animais.	Redução de emprego.
Yes, I agree.	Female	Estudante / química	Pós-Graduação	35	Four times or more	4	No		Yes	Caso seja compravado que o consumo possa fazer algum mau a minha saúde.	sim, soja	1	I do not know		Me parece muito artifical		não sei	não sei	Acreito que as questões com " a minha opinião" não devam ser levadas em consideração, visto que os resultados da pesquisa devam dizer se trará ou não benefícios.
Yes, I agree.	Female	Professora/pesquisadora Universitária	Doutorado	49	Four times or more	4	No		No		Sim! Carne sintética (em estudos ainda)	4	I do not know		Eu prefiro o consumo à base antiga, ou seja, consumir produtos naturais e não artificiais.		Provavelmente, pelo maior preço , diminuiria o desperdício!	Não ter estudos suficientes para garantir que esta carne realmente não causará danos à saúde! Terá a quantidade suficiente de vitamina B12?	Tema polêmico! Os problemas de saúde causados pelo consumo da carne animal, quando consumida em excesso, já se conhece! Este novo produto levará, pelo menos, uma geração para se ter algum dado sobre os problemas de saúde que poderão causar! Consumo da carne animal de forma consciente e equilibrada, para mim, não há problema algum!
Yes, I agree.	Female	pedagoga	Pós-Graduação	29	Three times	4	Yes	Suína	No		não	1	Yes	Por conscientização			Um grande passo, apesar de afetar a agricultura. Experiência importante e significativa de mudanças.	Acredito que será na redução de lucros na agricultura.	Uma pesquisa muito interessante e de grande avanço para o nosso mundo. Onde podemos ver de outra forma com outros olhos. Parabéns e boa sorte!
Yes, I agree.	Female	Auxiliar de serviços academicos	Ensino Médio Completo	54	Twice	2	No		Yes	não me faz falta	não	2	No		desconheço		não sei	não sei
Yes, I agree.	Female	professora	Pós-Graduação	35	Four times or more	5	No		No		Não conheço	1	It depends			Do gosto, textura, preço	redução da morte/maus tratos de animais	Não há um estudo sobre o efeito deste produto no organismo. Cada dia ingerimos mais produtos artificiais.
Yes, I agree.	Male	Administrador	Pós-Graduação	50	Four times or more	3	No		Yes	Saúde e bem estar	Proteína de soja, legumes e verduras	1	I do not know				Menos sofrimento para os animais	Consumir algo não estudado científicamente
Yes, I agree.	Male	Professor	Pós-Graduação	60	Four times or more	5	No		No		Ovos, soja, leite	1	Yes	A origem da carne			a poluição diminuiria consideravelmente, carne mais limpa	custos, desemprego, controle genético	Muito interessante, não conhecia. Financeiramente é viável?
Yes, I agree.	Female	Educação	Pós-Graduação	43	I do not eat meat	1	No		Yes	Podemos substitui-la por outros produtos.	Carne de Soja, horapronubis, vegetais verde escuro.	1	No		Não gosto do sabor da carne		Pouparíamos a vida dos bichinhos	Não saberia dizer, não tenho maiores informações sobre este assunto, apenas o vídeo não foi suficiente.	Achei muito interessante, vou pesquisar mais... Obrigada
Yes, I agree.	Male	Administrativa, mas já trabalhei na Cidasc	Pós-Graduação	49	Four times or more	3	No		No		Feijão, soja	1	Yes	Se é menos prejudicial ao meio ambiente e tem o mesmo sabor porque não			Preservação ao meio ambiente e também uma alternativa para o aumento de consumo existente	A princípio não vejo nenhum
Yes, I agree.	Male	Bolsista	Pós-Graduação	21	Four times or more	5	No		No		Soja	1	No		Carne natural é testada há milhares de anos e cumpre seu papel.		Benefícios financeiros para as indústrias químicas.	Manipulação excessiva e perigosa do patrimônio genético.
Yes, I agree.	Male	Engenharia Elétrica	Pós-Graduação	48	Four times or more	3	No		Yes	Vida mais saudável	Castanhas	1	I do not know			Precisaria entender melhor o processo de cultivo, os nutrientes e aprovação/certificação sanitária disto tudo.	Baixa do preço dos alimentos cultivados (vegetais) para a mesa do consumidor	Não sei	Porque foi usado um vídeo em ingles para uma pesquisa do gênero no Brasil?
Yes, I agree.	Male	Professor	Pós-Graduação	46	Four times or more	4	Yes	1º) Sofrimento dos animais 2º) Doenças que pode trazer se mal preparada	Yes	Ter um espírito mais leve	Castanha do Pará	1	It depends	Precisaria pesquisar mais sobre isto.		Dos benefícios para minha saúde!	De acordo com o vídeo há benefícios no meio ambiente, para os animais e para nossa saúde.	Não sei.
Yes, I agree.	Female	Professora	Pós-Graduação	50	Four times or more	2	Yes	Pode não ser uma carne saudável devido aos maus tratos com os animais	Yes	alimentação mais saudável e preservação dos animais	Soja, existem vários alimentos derivados de soja que substituem a carne	3	Yes	Porque ajudaria a preservar os animais			Poderíamos preservaras espécies e alimentar um maior numero de pessoas	Prejudicaria os produtores e consequentemente os trabalhadores da agropecuária, Haveria muitos desempregados.	Uma proposta muito boa, espero que para um futuro próximo seja viável a um custo acessível.
Yes, I agree.	Female	SERVIDORA PÚBLICA	Pós-Graduação	32	Four times or more	3	No		Yes		NÃO	1	I do not know				maior disponibilidade de alimentos	Possíveis consequências genéticas oriundas com a introdução desses produtos
Yes, I agree.	Female	Professora de Filosofia	Pós-Graduação	46	Three times	3	Yes	O sacrifício de animais	Yes	Para não me sentir culpada por gostar de animais e ao mesmo tempo comê-los	Soja, castanha, ora pró nóbis no quesito proteína	1	Yes	Por saber que ninguém morreu para eu poder carne			Evitar maus tratos e mortes de animais	ainda não sei
Yes, I agree.	Female	Professora	Ensino Superior Incompleto	46	Twice	3	Yes	Não é saudável.	Yes	Saúde e preservação dos animais.	Vegetais que suprem a necessidade de proteína.	1	I do not know				Não sei	Não sei
Yes, I agree.	Female	Servidora Pública Federal	Pós-Graduação	41	Once	2	No		No		Não conheço	1	No		Existem poucas pesquisas referentes ao assunto e não sabemos se futuramente esse tipo de carne pode trazer problemas a saúde. A melhor solução é reduzir o consumo de carne.		não estou vendo benefícios...só um vídeo que é muito suspeito, pois induz as pessoas a acharem a carne artificial a "salvação do mundo".	Os malefícios, provavelmente, vamos ver no futuro se este tipo de carne for introduzido no mercado.	O vídeo que consta neste questionário é extremamente manipulador. Deviam ter passado um vídeo explicativo com maiores detalhes sobre as pesquisas desenvolvidas... os malefícios e os benefícios. Sinceramente, perdi meu tempo respondendo este questionário. Por favor, não encaminhe mais e-mail para eu responder.
Yes, I agree.	Male	Professor	Pós-Graduação	52	Four times or more	5	Yes	Problemas ambientais, éticos e de saúde	Yes	Procuro uma nova ética com os animais	Desconheço. Tenho notícias de que existem substitutos, mas não tenho condições de avaliar ou opinar, pois não estudei e não utilizo.	1	No		Por ser artificial e sintética, produzida em laboratório, não tenho interesse.		Não tenho conhecimento.	Vai entrar no circuito comercial como os produtos "DIET", transgênicos e orgânicos, com preço elevado e acessível para poucos.
Yes, I agree.	Female	Docente	Pós-Graduação	36	Four times or more	4	Yes	Sim, grande consumo de água e desmatamento, além do uso de antibióticos	No		Não conheço muito bem.	1	I do not know				Diminuir a produção de resíduos, consumo de água	Resistência ao consumo
Yes, I agree.	Female	Educação	Pós-Graduação	48	Four times or more	3	Yes	os impactos ao meio ambiente	Yes	A existência de alimentos que substituem a carne.	soja	2	Yes	Hoje já existem estudos que apontam para alternativas mais saudáveis.			Menor impacto no meio ambiente	nenhum
Yes, I agree.	Female	Bióloga	Pós-Graduação	28	Three times	3	I do not know		Yes	Pena dos animais	PRodutos com alto teor de proteína	1	Yes	Porque saberíamos a procedência			Qualidade de vida animal, diminuição do índice de desmatamento	.
Yes, I agree.	Female	enfermagem	Pós-Graduação	33	I do not eat meat	1	No		Yes	sou vegetariana... não gosto de carne de origem animal	soja, cogumelos, demais leguminosos,	1	I do not know		não há testes para os efeito acumulativos desse tipo de carne no nosso organismo		maior diversidade de produtos,	o valor seria caro e pouco o consumo, crise na área da pecuária e afins
Yes, I agree.	Male	Professor	Pós-Graduação	40	Four times or more	5	No		No		Proteínas de origem vegetal. Destaco a soja.	1	It depends			De mais testes, experimentações, preparos, se há alterações no paladar	Não precisar sacrificar animais.	Seria necessário avaliar as consequências do consumo no organismo humano a longo prazo.	Tema inovador, há muito o que se discutir sobre isso.
Yes, I agree.	Female	Estudante	Ensino Fundamental Incompleto	13	I do not eat meat	1	Yes	A morte dos animais que tem uma vida própria que é tirada injustamente por um ser "racional" para benefício é prazer proprio	Yes	Injustiça com os animais	Cogumelo shitake,carne de soja,tofu,castanha do Pará,orapronabis e couve	3	Yes	Não mata animais			Sustentabilidade e poupar as vidas dos animais	Desemprego dos donos de matadouros ( mas isso nós relevamos ;) )
Yes, I agree.	Female	Psicologia	Ensino Superior Incompleto	25	I do not eat meat	1	Yes	Exploração animal, impactos ambientais como desmatamento, desperdício de água, emissão de gases (fatores em relação à produção dos alimentos).	Yes	Não como carne.	Não vejo necessidade em substituir a carne. Para mim, basta eliminar seu consumo. Contudo, aos que sentem necessidade, existem substitutos vegetais que imitam o sabor do carne e até mesmo carne artificial.	1	No		Não tenho interesse em consumir carne, seja de origem animal ou sintética		Diminuição da exploração animal, dos impactos ambientais causados por sua produção e menos ingestão de substâncias nocivas ao organismo humano	Continuar a propagação da necessidade do consumo de carne. Ainda que a produção seja sintética e de forma limpa, a população continuará, muitas vezes inconscientemente, associando animais ao consumo e não criará a consciência de um convívio harmonioso entre os seres	Removed for anonymity preservation
Yes, I agree.	Female	Designer	Ensino Superior Completo	35	I do not eat meat	1	Yes	Crueldade animal, degradação do meio ambiente	Yes	Preocupação com o bem estar animal e meio ambiente	Leguminosas+cereais	1	No		Não sinto falta e nem necessidade de consumir carne ou qualquer coisa que lembre, mas acho válido para quem tem dificuldade em deixar de consumir produtos de origem animal		A redução do consumo de produtos de origem animal e por consequência o bem estar e valorização da vida animal	Ainda assim é necessário o uso da célula animal, o que faz com que o animal não viva plenamente para si próprio
Yes, I agree.	Female	Telefonista	Ensino Superior Incompleto	23	Three times	3	I do not know		Yes	Questões de saúde	Não conheço	1	It depends			Modo de preparo, como seria? Caso fosse temperado e com gosto comeria sem problema.	Menos agrotóxicos e hormônios	O valor.
Yes, I agree.	Female	Psicóloga	Pós-Graduação	24	Four times or more	5	No		No		Soja	1	I do not know				Menos animais sofreriam	Impactos a longo prazo no organismo humano desse consumo precisam ser estudados
Yes, I agree.	Female	Estudante	Ensino Superior Incompleto	17	Four times or more	3	No		Yes	Não precisar depender dos animais para adquirir uma dieta balanceada. Acredito também que as tecnologias atuais já são capazes de minimizar a dependência humana dos animais para a alimentação.	Não tenho muita noção pois não convivo com essa questão de alimentação alternativa, mas conheço muitas pessoas que se apoiam em produtos de origem vegetal para adquirir os nutrientes necessário à dieta, a exemplo da proteína de soja.	2	Yes	Além de garantir a o menor impacto ambiental possível, a carne in vitro ainda garante um produto livre de agentes contaminantes e sem precisar depender da morte do animal para adquirir os nutrientes necessários na dieta, ou seja, uma alimentação praticamente sem impactos.			Além de ser uma alternativa para vegetarianos e veganos, a opção da carne cultivada em laboratório traria à tona a polêmica sobre o consumo de proteína de origem animal fazendo com que mais pessoas se interessem pelo assunto e levando a mudanças de hábitos, bem como questionamentos que não estavam no cotidiano da população com tanta frequência. Ter um produto inovador como este no mercado traria …	De inicio, por ser um produto inovador haveria problemas de aceitação da população, em geral por falta de informação acessível e de fácil entendimento, mas com a melhor divulgação esse obstáculo seria superado. Outra questão seria o valor de mercado destes produtos, dependendo dos custos de produção, para ser algo rentável, o preço do produto subiria muito, por ser uma tecnologia nova, isolando f…
Yes, I agree.	Female	estudante	Ensino Médio Completo	18	Three times	3	Yes	animais são vida	Yes	animais são vida, tem dignidade, sofrem	não	1	It depends			da cara do produto	menos sofrimento aos animais	doenças derivadas de produtos artificiais
Yes, I agree.	Female	Estudante	Ensino Médio Completo	18	I do not eat meat	1	Yes	Poluição ambiental	Yes	Gasto excessivo de água e desmatamento para pecuária	Proteínas isoladas	3	Yes	Alternativa sustentável			Diminuição da poluição e sofrimento animal	A indústria da carne teria de se adaptar	Go vegan carai
Yes, I agree.	Male	Estudante	Ensino Superior Incompleto	20	Four times or more	5	Yes	Consequências ambientais como desmatamento, e mals tratos e crueldade com os animais em geral	Yes	Consequências ambientais como desmatamento, e mals tratos e crueldade com os animais em geral	Tenho algum conhecimento sobre feijão e lentilha, fora isso bem raso	2	Yes	Por todos os maleficios ambientais e animais que ela evita			Atrairia uma população que busca alternativas pros seus hábitos porém com zero impacto	Inicialmente o preço, pois imagino que o processo seja bem mais caro que o atual
Yes, I agree.	Female	Design	Ensino Superior Incompleto	18	Three times	3	Yes	Impactos ambientais e crueldade com os animais de cativeiro	Yes	Pra tentar reduzir a crueldade com os animais	Soja e frutas variadas preparadas de maneira específica (tal como a jaca)	1	It depends			Do custo financeiro	Menos consumo de carne = menos impactos ambientais (desmatamentos, queimadas...) oriundos do agronegócio	Talvez o fato de ainda não sabermos direito como é feito o processo da carne sintética
Yes, I agree.	Female	Direito	Ensino Médio Completo	17	Four times or more	5	Yes	A crueldade com os animais	No		Não	1	Yes	Para amenizar a crueldade que ocorre com os animais			Diminuir a cultura do massacre aos animais	Financeiramente não sei se seria benéfico
Yes, I agree.	Male	Estudante	Ensino Superior Incompleto	18	Four times or more	5	No		No		Sim, a carne de soja.	1	Yes	Porque, independente de a carne ter sido retirada de um animal ou cultivada em laboratório a partir de uma célula, continua sendo carne.			Redução de áreas destinadas à criação dos animais, logo, redução da poluição; diminuição do número de matadouros clandestinos que causam sofrimento aos animais; menor chances de contaminação dos alimentos por micro organismos.	Já que as culturas celulares são alimentadas com produtos vegetais, é previsível que se aumente a área de plantações ao redor do mundo para suprir tanto a demanda popular (para consumo diário da população) quando a industrial para abastecer esse cultivo celular, prolongando, portanto, o problema do desmatamento e redução de habitats selvagens. Ainda, por ser uma tecnologia industrial, é possível …
Yes, I agree.	Female	Estudante	Ensino Médio Completo	18	I do not eat meat	1	Yes	Exploração animal e danos ambientais	Yes	Já não como carne pelos problemas gerados aos animais e ao meio ambiente	Grãos (grão de bico, soja, feijão, etc) e ovos são ótimos substitutos da carne em questão de proteína	3	I do not know				Menor exploração animal e menos danos ambientais	Não sei dizer
Yes, I agree.	Male	Vendedor	Pós-Graduação	34	Four times or more	3	No		Yes	É algo que eu viveria tranquilamente sem.	Não	1	No		Não confio nestes métodos de laboratório		Não vejo benefícios senão para a indústria que os fabricaria	Penso que não seriam usados compostos naturais na fabricação de tais alimentos	Acredito que com o passar do tempo essa vai ser a única alternativa de alimentação animal, infelizmente.
Yes, I agree.	Male	Motorista	Ensino Fundamental Completo	31	Twice	2	No		No		Nao	1	I do not know				Nenhuma	Nulo
Yes, I agree.	Male	Empresario	Ensino Superior Completo	31	Four times or more	4	No		No		Soja	1	No		Não gosto da possibilidade de variação genética, gosto da carne e não vejo nenhum problema de consumir.		Nenhum.	A carne animal contem substâncias importantes para a nutrição, principalmente masculina. E nada a ver churrasco de "papel"
Yes, I agree.	Female	estudante	Ensino Superior Incompleto	32	Four times or more	3	No		Yes	carne ruim	nao	1	It depends			tudo o que é novo tem que testar	o valor da carne iria abaixar	os produtores rurais sofreriam por nao ter demanda a eles
Yes, I agree.	Male	Soldador	Ensino Fundamental Completo	21	Four times or more	5	No		No		Nao	1	I do not know				Nem um	Por nao ser natural
Yes, I agree.	Female	Setor Comercial	Ensino Superior Incompleto	20	Four times or more	4	I do not know		Yes		Não	1	It depends			Sabor	Não matar os animais	A carne não teria o mesmo sabor
Yes, I agree.	Male	Estudante	Ensino Médio Completo	17	Four times or more	5	No		No		Carne de soja, vegetais	1	It depends			Depende se o sabor for tão boa quanto e se os nutrientes que estão na carne de origem animal estiverem la	Os animais não morreriam	Nenhum
Yes, I agree.	Male	Ensino Superior	Pós-Graduação	55	Three times	3	No		No		Sim. A soja, feijão, lentilha castanha e algumas sementes.	1	Yes	Em função do respeito aos estágios da sustentabilidade.			Garantia de processo seguro na produção.	Possíveis erros procedimentais de controle operacional na produção.
Yes, I agree.	Female	Administração	Ensino Superior Completo	27	Four times or more	5	No		No		Sim, ovos, soja, entre outros.	2	I do not know				Mais opções de alimentos população	Se perderia a essência do alimento. Além de acreditar que não tenha a mesma qualidade.
Yes, I agree.	Female	Estudante	Ensino Superior Incompleto	17	Four times or more	5	I do not know		No		Soja	1	Yes	Diminuir a morte de animais			Diminuição da morte de animais	Altos preços
Yes, I agree.	Male	Professor	Pós-Graduação	47	I do not eat meat	1	Yes	Questões éticas (rejeito o tratamento cruel dos animais na criação e no abate); questões ambientais (desperdício de recursos ambientais na produção de carne; contaminação e poluição provocadas pela produção de carne).	Yes	Já sou vegetariano	O consumo de carne é cultural. Pode ser substituído por outros hábitos culturais.	3	No		Comer carne já não faz parte da minha cultura.		É preciso analisar os custos econômicos e ecológicos e comparar com os atuais. Se isso colaborar para a diminuição da fome e da degradação do meio ambiente, então considero ser uma inovação válida.	É preciso analisar os custos econômicos e ecológicos e comparar com os atuais. Se essa inovação não colaborar para a diminuição da fome e da degradação do meio ambiente, então considero ser inválida. Um risco que considero grave é o de esse processo ser protegido por patentes que impeçam o acesso a essa tecnologia. Situação semelhante já acontece com sementes de vegetais, cuja produção vem sendo …
Yes, I agree.	Male	Militar	Pós-Graduação	37	Four times or more	5	Yes	Muito hormônios e outras substâncias que não tenho conhecimento	Yes	Se não tivesse opção e a certeza que estaria fazendo muito mal por conta do formato de criação e industrialização da carne	Não com o mesmo sabor	1	Yes	Porque seria uma técnica totalmente controlada			Alternativa é concorrência	Somente a longo prazo pra detectar
Yes, I agree.	Male	Educação	Pós-Graduação	50	Once	2	Yes	Não sou favorável ao uso de anabolizantes ou semelhantes na engorda, independente do tipo de animal.	Yes	Prefiro não comer carne à me entupir de produtos químicos e prejudicar minha saúde.	Não	1	No		Não confio nessas tecnologias limpas. A proposta pode ser boa, mas o ser humano sempre encontra um meio de colocar os lucros em primeiro lugar.		Não sou favorável.	Quem garante que a tecnologia utilizada não acarretará em doenças até então desconhecidas?
Yes, I agree.	Female	Servidora Pública	Pós-Graduação	44	Four times or more	5	Yes	Câncer	No		Sim	2	Yes	Se mais benéfica a saude			Para a saúde em geral	Preço mais alto inviabilizando a aquisição
Yes, I agree.	Male	Servidor público	Pós-Graduação	35	Four times or more	5	No		Yes	Recomendações médicas	Sim, proteína de soja, vegetais protéicos, etc	3	It depends			Da confiabilidade, sabor, etc	Diminuição do impacto ambiental da criação animais	Acredito q seja um produto industrializado da mesma forma, e nesse sentido é um risco
Yes, I agree.	Female	Estudante	Ensino Médio Incompleto	17	Four times or more	4	No		No		Não	1	I do not know				Melhor procedência	Desemprego
Yes, I agree.	Male	Vendas varejo	Ensino Superior Completo	25	Four times or more	2	Yes		Yes	Já optei por isso duas vezes na minha vida, mas acabei parando por vários motivos, mas basicamente pela questão de bem estar de vida animal que não é dos melhores.	soja,	3	Yes	Me sinto muito melhor sabendo que a carne tem essa origem do vídeo			Melhoria na bem estar de vida animal	.
Yes, I agree.	Male	Administrador	Ensino Superior Completo	31	Four times or more	4	No		No	Principalmente por gostar de carne, mas é substituível.	Sim , tem vários de origem vegetal que podem substituir	3	It depends			Teria q experimentar para saber	Redução dos impactos ambientais	Não tenho dados para opinar
Yes, I agree.	Female	Modelo	Ensino Médio Completo	22	Three times	2	Yes	Embora eu coma carne, como pouco e tenho enorme preocupação de como os animais são tratados e como a carne deles é tratada até chegar ao consumidor.	Yes	Pelo motivo do sofrimento que geralmente os animais sofrem, e também por motivos de hormônios e sei lá mais o quê que colocam na carne. O estresse que os animais passam, más condições de vida e até mesmo a forma que é feito o abate. Tem muita coisa errada que precisava ser mudada, pra que pelo menos, pra quem consome carne, não consuma algo fruto de maus tratos e afins. Que pelo menos os animais …	Procuro usar produtos não testados em animais, e o que eu consigo usar que não seja industrializado e sim natural (como uso de plantas e afins). Quanto ao consumo de alimentos que substituem a carne, não tenho conhecimento de quais alimentos possuem as mesmas vitaminas e afins. Mas sei que existem alguns alimentos que são meio caros, etc. Poderiam ser mais acessíveis e de repente até ser mais div…	1	Yes	Não tinha conhecimento desse tipo de procedimento até ver o vídeo, e fiquei bem contente que acharam uma solução de comer carne sem matar o animal. Fascinante! Isso muda um pouco algumas coisas que eu disse nas respostas anteriores.			A gente iria comer uma carne mais pura, sem ter hormônios, estresse ou sei lá mais o quê que geralmente tem na carne. Evitaríamos a matança desses animais e também uma vida melhore mais saudável pra eles -e pra gente.	Não consigo pensar em um no momento.	Achei super interessante a pesquisa, com certeza é um assunto que deveria ser mais abordado e eu ficaria muito contente se esses métodos fossem aplicados no Brasil.
Yes, I agree.	Male	Administrador	Ensino Superior Completo	27	Four times or more	5	No		Yes	Falta de carne no mercado	Proteínas vegetais	1	It depends			Do gosto	Menos poluição pela pecuária	Menos variação da especie
Yes, I agree.	Female	Comercio	Ensino Superior Completo	25	Four times or more	3	No		No		Proteínas de meio vegetal	2	No				Evitar que animais sejam sacrificados para consumo humano .	Não saber até onde seria benéfico para saúde do homem.
Yes, I agree.	Female	Educação	Ensino Superior Completo	55	Four times or more	3	No		No		Não sei	1	I do not know				Não sei	Não sei
Yes, I agree.	Female	Gerente de vendas	Ensino Superior Completo	42	Three times	4	No		Yes	meu consumo é de ovos	carne de soja, ovos	1	I do not know		pela necessidade de sobrevivencia		.	.	nós criamos frangos, patos e demais animais soltos, e o gosto é muito diferente, sem contar que a forma como sao criados tb é muito especial, o meu tio por exemplo, cria frangos, e todos os dias ele vai la, colhe matos, conversa com eles, e fica um tempo la dentro de um galinheiro q é super enorme para eles. ate a hora em q ele trata ou meu outro tio trata, influencia na colocaçao dos ovos. É inc…
Yes, I agree.	Female	Técnica em química industrial/ atuo na área de alimentos	Ensino Superior Incompleto	29	Three times	4	No		Yes	Não gosto muito, já fiquei 6 anos sem comer carne e voltei a consumir por recomendação médica	Não	1	I do not know			Quero entender melhor e ver/acompanhar todo o processo do desenvolvimento celular até chegar no pedaços de carne que vi sendo usado no vídeo, pois vi ele in vitro iniciando o processo e depois já vi o pedaço cortado pronto pra ir pra panela.	Interessante de fato, economizar água, menos desmatamento e não precisar matar o animal. Mas precisa ficar mais claro o que é útilizado durante o processo, em relação aos produtos químicos por exemplo, que são parte do processo para obter a carne.	Não sei dizer	Não conhecia a carne limpa, muito legal a ideia e interessante, tomara que seja uma alternativa mesmo
Yes, I agree.	Female	Comercio	Ensino Médio Completo	53	Four times or more	1	No		Yes	Conseguiria passar sem a carne	Legumes refogados, ovos e queijos	1	No				Não será necessário abater amimais	Não sei
Yes, I agree.	Female	Desempregada	Ensino Médio Completo	25	Four times or more	1	Yes	Crueldade com os animais	Yes		Alguns grãos como lentilha e grão de bico	2	Yes	Os animais não precisam morrer, para os humanos viverem			Diminuiria o abate dos animail, talves o valor ficaria mais acessivel	A dificuldade das pessoas aceitarem um alimento artificial, talves os agricultores sofressem com a diminuição das vendas de carne animal
Yes, I agree.	Female	Automotiva	Ensino Médio Completo	33	I do not eat meat	1	Yes	Além do dano ambiental com o desmantamento de km para plantações de matéria prima para ração dos animais, superpopulação dos animais e principalmente o sofrimento desses animais na indústria da carne.	Yes	I do not eat meat	Falando em proteínas existem muitos alimentos q podem substituir (ora-pro-nobis, feijões, proteína de soja, lentilhas, milho etc)	1	No		Não sinto falta de carne		Menos sofrimento para os animais(dependendo da maneira q esse material seria adquirido)	Uso de possíveis conservantes para que ela dure até ser comprada(?)	Acho válido esses experimentos para aquelas pessoas q dizem que não conseguem viver sem carne...dessa forma não estaria provocando sofrimentos ao animail
Yes, I agree.	Female	Professora	Pós-Graduação	36	Once	1	Yes	O consumo excessivo de carne gera uma cadeia, a qual pode ser considerada problemática, na medida em que vivemos em um planeta com recursos finitos. Para produzir carne é preciso grandes áreas para pastagem, água, produção de cereais para alimentar os animais, energia, áreas de abate e preparação para o consumo, transporte, embalagens não retornáveis como isopor das bandejas, além dos animais pro…	Yes	A partir do momento que se toma consciência do ciclo ou cadeia produtiva da carne de origem animal dificilmente você consegue continuar o consumo. Já parei de comer carne, todavia quando viajo e não tenho como escolher o que comer, acabo tendo que consumir carne para suprir a necessidade de proteínas e passo mal por conta da digestão mais lenta. E por isso, decidi manter uma dieta com um consumo …	Diversos produtos podem substituir a carne como, por exemplo, o grão de bico; o amaranto (que inclusive é uma erva daninha nas áreas de produção de algodão, milho e soja, resistente aos herbicidas e tem crescimento rápido); as castanhas; cereais integrais (arroz, trigo, quinoa); brócolis; tofu; lentilha; escarola; rúcula; sementes (girassol, chia, gergelim, linhaça); leguminosas; entre outras.	3	No		O consumo deste tipo de carne acabará fazendo a população refém de uma indústria tão poderosa quanto a farmacêutica.		Há benefícios? O discurso disseminado é de que só há benefícios, imagino que a publicidade e o marketing estão dispostos a vender a ideia para que ninguém se oponha ao consumo deste tipo de carne e que isso seja considerado a melhor forma de consumir carne já que não há malefícios. Mas, sabemos que o consumo de carnes tem consequências no organismo humano e isso não mudará com a clean meat.	Os malefícios da carne animal é a mesma da clean meat. Mas, pode ser que haja futuramente problemas sociais e econômicos como a dependência de grandes laboratórios de produção e o valor de mercado que pode determinar quem consome e quem não consome.	Gostaria de receber os resultados de sua pesquisa, boa sorte.
Yes, I agree.	Female	Saúde	Pós-Graduação	24	Four times or more	4	No		No		Soja	1	Yes				preservação do meio ambiente	não identifiquei
Yes, I agree.	Female	Professora de ensino fundamental e médio.	Pós-Graduação	36	I do not eat meat	1	Yes	Desrespeito a vida dos animais	Yes	Espiritualidade-entender que o animal sofre e morre para o prazer e costume humano. Não consumir o sofrimento .	Proteínas vegetais encontradas em grãos, feijões, leguminosas. Em alguns casos suplementação de vitamina B12 ou Spirulina.	1	I do not know				Muitos substituíram a fonte animal pela fonte celular sem problemas de sabor,textura...	Concorrência desleal entre os produtos animais e os da agricultura celular. Preço não seria competitivo.
No, I don't agree.
Yes, I agree.	Female	Direito	Pós-Graduação	46	Four times or more	3	Yes	Gostaria que os animais não precisassem ser mortos.	Yes	Evitar a morte dos animais.	Soja.	1	Yes	Evitaria a morte dos animais e protegeria os recursos naturais do planeta.			Resposta conforme acima.	Não ter certeza se os produtos seriam de fato saudáveis.
Yes, I agree.	Male	Professor	Pós-Graduação	53	Four times or more	4	No		Yes	Para evitar o abate de animais	Não	1	It depends			Vai depender do gosto, aparência e de garantias ou evidências científicas que não terá nenhuma efeito nefasto a nossa saúde.	Os grandes benefícios seriam o respeito pelos animais: ausência de maus tratos e a morte de animais.	O problema talvez seria a produção em escala industrial e riscos de contaminação.
